# Supplementary material for: Autophagy-Related Gene WD Repeat Domain 45B Promotes Tumor Proliferation and Migration of Hepatocellular Carcinoma through the Akt/mTOR Signaling Pathway
Source: Diagnostics (Basel). 2023 Feb 27;13(5):906. doi: 10.3390/diagnostics13050906 (PMC10001097; doi:10.3390/diagnostics13050906)
Supplement: Supplementary file 1 [file diagnostics-13-00906-s001.zip]

Archive with 1 entries (1 files):
- diagnostics-2199676-supplementary.xlsx
