# Supplementary material for: Autophagy-Related Gene WD Repeat Domain 45B Promotes Tumor Proliferation and Migration of Hepatocellular Carcinoma through the Akt/mTOR Signaling Pathway
Source: Diagnostics (Basel). 2023 Feb 27;13(5):906. doi: 10.3390/diagnostics13050906 (PMC10001097; doi:10.3390/diagnostics13050906)
Supplement: Supplementary file 1 [file diagnostics-13-00906-s001.zip › diagnostics-2199676-supplementary.xlsx]

## Sheet: Supplementary Table S1
submitter_id.samples	adjacent_hepatic_tissue_inflammation_extent_type	age_at_initial_pathologic_diagnosis	albumin_result_lower_limit	albumin_result_specified_value	albumin_result_upper_limit	batch_number	bcr	bcr_followup_barcode	bcr_followup_uuid	submitter_id	bilirubin_lower_limit	bilirubin_upper_limit	cancer_first_degree_relative	child_pugh_classification_grade	creatinine_lower_level	creatinine_upper_limit	creatinine_value_in_mg_dl	day_of_dcc_upload	day_of_form_completion	days_to_initial_pathologic_diagnosis	fetoprotein_outcome_lower_limit	fetoprotein_outcome_upper_limit	fetoprotein_outcome_value	fibrosis_ishak_score	file_uuid	followup_case_report_form_submission_reason	hist_hepato_carcinoma_risk	history_of_neoadjuvant_treatment	history_prior_surgery_type_other	informed_consent_verified	inter_norm_ratio_lower_limit	intern_norm_ratio_upper_limit	lost_follow_up	month_of_dcc_upload	month_of_form_completion	neoplasm_histologic_grade	other_dx	pathologic_M	pathologic_N	pathologic_T	patient_id	person_neoplasm_cancer_status	platelet_result_count	platelet_result_lower_limit	platelet_result_upper_limit	post_op_ablation_embolization_tx	postoperative_rx_tx	prothrombin_time_result_value	radiation_therapy
TCGA-DD-AAVQ-01A	Severe	38	3.3	3.0	5.2	425.45.0	Nationwide Children's Hospital	TCGA-DD-AAVQ-F67572	27C888AC-4FAB-429B-8506-739A833E4122	TCGA-DD-AAVQ	0.2	1.0		A	0.7	1.4	1.1	22	6	0	0	15	1456	6 - Established Cirrhosis	E2460264-7F15-47D3-9149-86D927D8BB66			No		YES	0.8	1.2	NO	12	11	G2	No	M0	N0	T1	AAVQ	TUMOR FREE	128	130	400	YES	NO	1.2	NO
TCGA-DD-AAE3-01A	None	50	3.8	4.7	5.3	425.45.0	Nationwide Children's Hospital	TCGA-DD-AAE3-F68413	D6F39E13-1EF0-499F-AD1D-3AE17ED10BE6	TCGA-DD-AAE3	0.2	1.1		A	0.7	1.5	0.8	22	17	0	0	8	2	1,2 - Portal Fibrosis	0546CCB0-BD9E-45D9-A79C-A49DEC0BDCF9			No		YES	1.0	1.0	NO	12	11	G2	No	M0	N0	T1	AAE3	TUMOR FREE	180	130	400	NO	NO	1.1	NO
TCGA-PD-A5DF-01A		58				287.61.0	Nationwide Children's Hospital			TCGA-PD-A5DF								22		0					82AEAD2E-4E9A-473A-BDD8-C98D62ACA784			No		YES				12		G2	No	M0	N0	T4	A5DF
TCGA-DD-AA3A-01A	None	81	3.5	4.9	5.0	384.50.0	Nationwide Children's Hospital			TCGA-DD-AA3A	0.1	0.8	1	A	0.6	1.1	0.7	22		0	0	8	1	0 - No Fibrosis	5ABBCF83-C0B4-49EA-B43C-A2B19941DCF8			No		YES	0.9	1.2		12		G4	No	MX	N0	T1	AA3A		256	150	450			1.1
TCGA-G3-A3CG-01A	Severe	80	0.3	0.4	0.5	203.73.0	Nationwide Children's Hospital	TCGA-G3-A3CG-F40228	3C72C48E-6290-4837-8DF2-9B673EC74FAC	TCGA-G3-A3CG	0.3	0.3		A	0.6	1.4	0.9	22	14	0	0	10	67	6 - Established Cirrhosis	1E01D599-43BE-4588-B9B7-05BC4AB35E96			Yes		YES	0.9	1.1	NO	12	2	G2	Yes	M0	N0	T1	A3CG	WITH TUMOR	131	150	400	NO	NO	1.1	NO
TCGA-ED-A8O6-01A	Mild	50	3.8	2.8	5.1	377.51.0	Nationwide Children's Hospital	TCGA-ED-A8O6-F68512	ECBD888B-CC75-4C38-BB07-22A57712227F	TCGA-ED-A8O6	0.1	2.3			4.1	5.8	2.8	22	21	0	0	20	3000		AF052B97-F903-45D8-943F-AC56C6093E1A			No		YES	0.3	1.3	NO	12	11	G3	No	M0	N0	T3a	A8O6			150	400	NO	NO		NO
TCGA-5C-A9VH-01A	None	70				384.50.0	Nationwide Children's Hospital	TCGA-5C-A9VH-F68937	08681A99-F480-475A-9900-86A8F96FD5B1	TCGA-5C-A9VH				A				22	23	0					081DA1DB-9B75-44F9-900E-343A8CA754E8			No		YES			NO	12	12	G2	No	M0	N0	T1	A9VH	TUMOR FREE				NO	NO		NO
TCGA-DD-A4NH-01A	None	65	3.5	4.0	5.0	287.61.0	Nationwide Children's Hospital	TCGA-DD-A4NH-F49649	AB79378E-6DC6-4F2B-A6F3-FF5F52C59424	TCGA-DD-A4NH	0.1	0.6	1	A	0.6	1.1	0.8	22	7	0	0	6	92889	1,2 - Portal Fibrosis	D9EEA5DA-D8D2-4E5E-BB73-E30408049131			No		YES	9.5	13.8	NO	12	10	G3	No	M0	N0	T3b	A4NH	WITH TUMOR	226	150	450	NO	NO	11.8	NO
TCGA-DD-A4NH-11A	None	65	3.5	4.0	5.0	287.61.0	Nationwide Children's Hospital	TCGA-DD-A4NH-F49649	AB79378E-6DC6-4F2B-A6F3-FF5F52C59424	TCGA-DD-A4NH	0.1	0.6	1	A	0.6	1.1	0.8	22	7	0	0	6	92889	1,2 - Portal Fibrosis	D9EEA5DA-D8D2-4E5E-BB73-E30408049131			No		YES	9.5	13.8	NO	12	10	G3	No	M0	N0	T3b	A4NH	WITH TUMOR	226	150	450	NO	NO	11.8	NO
TCGA-DD-AAEG-01A	None	59	3.8	3.0	5.3	405.45.0	Nationwide Children's Hospital	TCGA-DD-AAEG-F68430	6F4227E6-BD6F-4F25-9855-02C80D5934E4	TCGA-DD-AAEG	0.2	0.6		A	0.7	1.5	0.6	22	17	0	0	8	1	6 - Established Cirrhosis	955D8FF4-E963-46E7-B9D6-B688D68370E5			No		YES	1.0	1.0	NO	12	11	G3	Yes	M0	N0	T1	AAEG	TUMOR FREE	69	130	400	NO	NO	1.3	NO
TCGA-EP-A2KB-01A		46	3.8	3.8	5.1	173.73.0	Nationwide Children's Hospital	TCGA-EP-A2KB-F33135	B6FD7C06-6322-48AC-B5CB-012003D05B3E	TCGA-EP-A2KB	0.2	1.4		A		1.0		22	21	0	0	9	2128		47597D04-2B5E-48B4-93F8-359062F4C1B1	Scheduled Follow-up Submission	Cirrhosis, Alcohol abuse	No	Right Hepatectomy (Segment 6)	YES				12	6	G2	No	MX	NX	T1	A2KB	WITH TUMOR	133	140	415	NO	NO	1.4	NO
TCGA-DD-AACC-01A	Mild	61	3.8	3.9	5.3	425.45.0	Nationwide Children's Hospital			TCGA-DD-AACC	0.2	0.5		A	0.7	1.5	1.3	22		0	0	8	24	6 - Established Cirrhosis	EAA758BF-0121-48A9-837B-43F11827CCAA			No		YES	1.0	1.0		12		G2	No	M0	N0	T1	AACC		208	130	400			1.0
TCGA-G3-A3CJ-01A	Severe	52	0.3	0.4	0.5	203.73.0	Nationwide Children's Hospital	TCGA-G3-A3CJ-F40234	ACE37AC4-FA90-4FAA-80CD-DB0ABAAA35C0	TCGA-G3-A3CJ	0	1.0		A	0.5	1.4	0.8	22	14	0	0	10	3	5 - Nodular Formation and Incomplete Cirrhosis	801473E2-D72B-4D8B-9408-7E2F1D374BBF			No		YES	0.9	1.1	NO	12	2	G2	No	M0	N0	T2	A3CJ	WITH TUMOR	185	150	400	NO	NO	1.0	NO
TCGA-DD-AACE-01A	Mild	62	3.8	4.4	5.3	425.45.0	Nationwide Children's Hospital	TCGA-DD-AACE-F68366	5CD068FD-2D86-42B9-9B45-F3FE2A75EC9A	TCGA-DD-AACE	0.2	0.9		A	0.7	1.5	1.2	22	30	0	0	8	2	6 - Established Cirrhosis	24159ACC-45AC-4E4A-A65A-D16434A30CBE			No		YES	1.0	1.0	NO	12	12	G3	No	M0	N0	T1	AACE	TUMOR FREE	175	130	400		NO	0.9	NO
TCGA-G3-A6UC-01A	Mild	65	3.3	4.6	4.8	341.53.0	Nationwide Children's Hospital	TCGA-G3-A6UC-F64551	34B10480-D5C6-468C-8457-0A8B186CAB7A	TCGA-G3-A6UC	0	1.0		A	0.6	1.4	0.9	22	4	0	0	10	4	6 - Established Cirrhosis	32316967-408D-4277-A998-BFFCB230BAF4			No		YES	0.9	1.1	NO	12	9	G2	Yes	M0	N0	T3b	A6UC	WITH TUMOR	257	150	400	NO	NO	1.1	NO
TCGA-FV-A23B-01A		70				153.74.0	Nationwide Children's Hospital	TCGA-FV-A23B-F45565	502CD80A-EC04-4DAC-8062-F8E1EBA58C23	TCGA-FV-A23B								22	17	0					7723FB6E-145D-4E56-8544-C076A3266C42			No	Surgical Resection	YES			NO	12	7		No	M0	N0	T2	A23B	WITH TUMOR				NO	NO		NO
TCGA-FV-A23B-11A		70				153.74.0	Nationwide Children's Hospital	TCGA-FV-A23B-F45565	502CD80A-EC04-4DAC-8062-F8E1EBA58C23	TCGA-FV-A23B								22	17	0					7723FB6E-145D-4E56-8544-C076A3266C42			No	Surgical Resection	YES			NO	12	7		No	M0	N0	T2	A23B	WITH TUMOR				NO	NO		NO
TCGA-ZP-A9CY-01A	Mild	66	3.5	3.9	5.2	399.48.0	Nationwide Children's Hospital	TCGA-ZP-A9CY-F57752	C5AEB5CB-B0E6-4272-96EC-869137784990	TCGA-ZP-A9CY	0.2	0.9	1	A				22	28	0				6 - Established Cirrhosis	0FAAEEEA-E366-4235-8E01-8F3E4A1BC5FD			No		YES	9.6	12.6	NO	12	3	G1	No	MX	NX	T1	A9CY	TUMOR FREE	93000	163000	369000	NO	NO	11	NO
TCGA-NI-A8LF-01A	None	74		1.2		377.51.0	Nationwide Children's Hospital	TCGA-NI-A8LF-F67430	408E647F-2F96-4038-A3F6-192D33BB13BF	TCGA-NI-A8LF		0.6	1				15	22	5	0					3F95ABA6-C6DE-43DB-A884-D5922F615A0B			No	Laproscopic Left Partial Hepectomy Segments 2 & 3	YES			NO	12	11	G3	No	MX	NX	T1	A8LF	TUMOR FREE	132			NO	NO		NO
TCGA-DD-AAEH-01A	None	73	3.8	2.9	5.3	425.45.0	Nationwide Children's Hospital	TCGA-DD-AAEH-F68431	6008F582-5CC7-41D8-B974-63F1C249EE2A	TCGA-DD-AAEH	0.2	0.9		A	0.7	1.5	0.6	22	17	0				1,2 - Portal Fibrosis	E3CEE0D6-39DA-416D-B800-A0805D9BD7EA			No		YES	1.0	1.0	NO	12	11	G2	No	M0	N0	T1	AAEH	TUMOR FREE	223	130	400	NO	NO	1.1	NO
TCGA-DD-AAE9-01A	Mild	69	3.8	4.1	5.3	425.45.0	Nationwide Children's Hospital	TCGA-DD-AAE9-F68857	828CA4EC-5E78-4CFE-B25C-B3BDE3642F68	TCGA-DD-AAE9	0.2	0.7		A	0.7	1.5	0.9	22	21	0	0	8	3	1,2 - Portal Fibrosis	CC72DC40-3A90-41F8-9318-2835D5747D60			No		YES	1.0	1.0	NO	12	12	G3	No	M0	N0	T1	AAE9	TUMOR FREE	138	130	400	NO	NO	1.1	NO
TCGA-DD-AACQ-01A		50	3.8	4.2	5.3	425.45.0	Nationwide Children's Hospital	TCGA-DD-AACQ-F68375	10BFD5A1-1B34-48E9-B8B3-9D71D8EAED29	TCGA-DD-AACQ	0.2	0.8		A	0.7	1.5	1.3	22	17	0	0	8	7		D05AFAC8-3EC5-4B46-B32B-B3C7258F8FD2			No		YES	1.0	1.0	NO	12	11	G3	No	M0	N0	T2	AACQ	WITH TUMOR	157	130	400	NO	NO	1.0	NO
TCGA-DD-A11B-01A	Mild	73	3.5	3.9	5.0	100.78.0	Nationwide Children's Hospital	TCGA-DD-A11B-F38785	2B54DE46-7BF8-4E8A-902A-F85839DC3BE3	TCGA-DD-A11B	0.1	1.6		A	0.9	1.4	1.0	22	21	0	0	6	15	6 - Established Cirrhosis	A5751F18-F38E-487E-8745-5D2CC15817DC			No		YES	8.4	12.0	NO	12	12	G2	No	M0	N0	T1	A11B	TUMOR FREE	90	150	450	NO	NO	10.2	NO
TCGA-DD-A11B-11A	Mild	73	3.5	3.9	5.0	100.78.0	Nationwide Children's Hospital	TCGA-DD-A11B-F38785	2B54DE46-7BF8-4E8A-902A-F85839DC3BE3	TCGA-DD-A11B	0.1	1.6		A	0.9	1.4	1.0	22	21	0	0	6	15	6 - Established Cirrhosis	A5751F18-F38E-487E-8745-5D2CC15817DC			No		YES	8.4	12.0	NO	12	12	G2	No	M0	N0	T1	A11B	TUMOR FREE	90	150	450	NO	NO	10.2	NO
TCGA-ED-A7XO-01A	Mild	29	3.8	4.2	5.1	365.54.0	Nationwide Children's Hospital	TCGA-ED-A7XO-F65727	7FB7AF17-2C67-4456-89C5-83A72AEA5E6A	TCGA-ED-A7XO	0.1	0.6			4.1	5.9	4.9	22	8	0	0		4		92471461-1B52-4A4A-A1B3-1DEA080E652A			No		YES			NO	12	10	G2	No	M0	N0	T3a	A7XO	WITH TUMOR				NO			NO
TCGA-DD-AAVS-01A	Mild	56	3.3	3.0	5.2	425.45.0	Nationwide Children's Hospital	TCGA-DD-AAVS-F67576	47A718BE-2D98-4C9E-974C-1DEDDD810F0C	TCGA-DD-AAVS	0.2	1.0		A	0	1.4	1.0	22	6	0	0	15	50149	3,4 - Fibrous Speta	277EA594-546A-4646-962A-EF91E73B192D			No		YES	0.8	1.2	NO	12	11	G2	No	M0	N0	T1	AAVS	TUMOR FREE	281	130	400	NO	NO	1.1	NO
TCGA-DD-A4ND-01A	None	56	3.5	3.9	5	275.62.0	Nationwide Children's Hospital	TCGA-DD-A4ND-F43021	86893488-3590-4212-B57C-D69012ACCA07	TCGA-DD-A4ND	0.1	0.5	3	A	0.6	1.1	0.7	22	5	0				0 - No Fibrosis	CD554BC6-2F76-432E-8C07-522E1EBD9581			No		YES	8.4	12	NO	12	6	G3	Yes	M0	N0	T1	A4ND	WITH TUMOR				NO	NO	8.8	NO
TCGA-DD-A4ND-11A	None	56	3.5	3.9	5	275.62.0	Nationwide Children's Hospital	TCGA-DD-A4ND-F43021	86893488-3590-4212-B57C-D69012ACCA07	TCGA-DD-A4ND	0.1	0.5	3	A	0.6	1.1	0.7	22	5	0				0 - No Fibrosis	CD554BC6-2F76-432E-8C07-522E1EBD9581			No		YES	8.4	12	NO	12	6	G3	Yes	M0	N0	T1	A4ND	WITH TUMOR				NO	NO	8.8	NO
TCGA-CC-A3M9-01A		45				203.73.0	Nationwide Children's Hospital	TCGA-CC-A3M9-F70909	4467C477-8CCC-4C2C-8B55-05BB799BB062	TCGA-CC-A3M9								22	10	0					D8B6587D-93A1-4C31-9BF2-8BAA14B5F168			No		YES			NO	12	3	G3	No	M0	N0	T3	A3M9	WITH TUMOR				NO	NO		NO
TCGA-CC-A7IJ-01A		56				345.53.0	Nationwide Children's Hospital	TCGA-CC-A7IJ-F69704	3CD2840B-08D2-4DA9-AB68-3DE8F4491CE7	TCGA-CC-A7IJ								22	16	0					AAE94CB5-CC27-4C66-BF8C-46803FAE6DC5			No		YES			NO	12	1	G3	No	M0	N0	T2	A7IJ	TUMOR FREE				NO	NO		NO
TCGA-DD-A114-01A	Mild	42	3.5	3.5	5.0	100.78.0	Nationwide Children's Hospital	TCGA-DD-A114-F38779	DCA31E33-F1CB-4598-A63E-9AE8C8BDCD62	TCGA-DD-A114	0.1	2.5		A	0.9	1.4	1.2	22	21	0	0	6	21	5 - Nodular Formation and Incomplete Cirrhosis	4D8CEB97-6323-494B-B23E-D046566001F1			No		YES	0.9	1.2	NO	12	12	G3	No	M0		T2	A114	TUMOR FREE	185	150	450	NO	NO	1.0	NO
TCGA-DD-A114-11A	Mild	42	3.5	3.5	5.0	100.78.0	Nationwide Children's Hospital	TCGA-DD-A114-F38779	DCA31E33-F1CB-4598-A63E-9AE8C8BDCD62	TCGA-DD-A114	0.1	2.5		A	0.9	1.4	1.2	22	21	0	0	6	21	5 - Nodular Formation and Incomplete Cirrhosis	4D8CEB97-6323-494B-B23E-D046566001F1			No		YES	0.9	1.2	NO	12	12	G3	No	M0		T2	A114	TUMOR FREE	185	150	450	NO	NO	1.0	NO
TCGA-FV-A3R3-01A		38	3.4	2.0	5.0	231.65.0	Nationwide Children's Hospital	TCGA-FV-A3R3-F64062	E5F61BCA-6866-4343-A3E9-A341748F1DE6	TCGA-FV-A3R3	0.0	0.4			0.6	1.3	1.3	22	25	0					90618806-DABB-404A-A64E-3C1A1952028F			No	Partial Hepatectomy	YES	9.5	11.9	NO	12	8	G2	No	MX	NX	T1	A3R3		323	150	450	NO	NO	10.7	NO
TCGA-DD-A4NA-01A	None	67				275.62.0	Nationwide Children's Hospital	TCGA-DD-A4NA-F49640	7A528F0A-12F2-413B-99E5-BCDEF8D66562	TCGA-DD-A4NA			2		0.6	1.1	0.8	22	7	0	0	6	3	5 - Nodular Formation and Incomplete Cirrhosis	20A9BF4A-B37E-4F04-A920-E34EB4FD1F68			No		YES	8.3	10.8	YES	12	10	G3	No	M0	N1	T2	A4NA	TUMOR FREE	332	150	450	NO	NO	9.6	NO
TCGA-DD-A4NA-11A	None	67				275.62.0	Nationwide Children's Hospital	TCGA-DD-A4NA-F49640	7A528F0A-12F2-413B-99E5-BCDEF8D66562	TCGA-DD-A4NA			2		0.6	1.1	0.8	22	7	0	0	6	3	5 - Nodular Formation and Incomplete Cirrhosis	20A9BF4A-B37E-4F04-A920-E34EB4FD1F68			No		YES	8.3	10.8	YES	12	10	G3	No	M0	N1	T2	A4NA	TUMOR FREE	332	150	450	NO	NO	9.6	NO
TCGA-ES-A2HS-01A	Mild	80	3.5	3.8	5.0	173.73.0	Nationwide Children's Hospital			TCGA-ES-A2HS	0	1.9	0	A	0.8	1.2	0.6	22		0	0	8	1	0 - No Fibrosis	750EEC6B-D156-4142-981F-CA9694869399		No	No		YES	0.8	1.2		12		G2	Yes	MX	NX	T1	A2HS		119	150	450			1.3
TCGA-ES-A2HS-11A	Mild	80	3.5	3.8	5.0	173.73.0	Nationwide Children's Hospital			TCGA-ES-A2HS	0	1.9	0	A	0.8	1.2	0.6	22		0	0	8	1	0 - No Fibrosis	750EEC6B-D156-4142-981F-CA9694869399		No	No		YES	0.8	1.2		12		G2	Yes	MX	NX	T1	A2HS		119	150	450			1.3
TCGA-MR-A520-01A		58				275.62.0	Nationwide Children's Hospital	TCGA-MR-A520-F48052	CFF17968-E60E-4AA7-B557-E229DB6EB1B3	TCGA-MR-A520								22	14	0					62E2BAEA-E3CF-4FE5-BABB-F8A5A5C6FB47		Moderate alcohol consumption, anti TB drug used for TB positive testing	No		YES			NO	12	9	G1	No	MX	NX	T1	A520	TUMOR FREE				NO	NO		NO
TCGA-ZS-A9CG-01A	Mild	55	35	40	50	384.50.0	Nationwide Children's Hospital	TCGA-ZS-A9CG-F68446	0DF4278F-D93F-41B8-AA29-3B4829C60C93	TCGA-ZS-A9CG	0	5		A	62	106	72	22	18	0				0 - No Fibrosis	590A87F0-772A-422A-B191-1C982DE7E793			No		YES	9.5	14	NO	12	11	G2	No	MX	NX	T2	A9CG	TUMOR FREE	382	150	400	NO	NO	10.8	NO
TCGA-DD-A4NR-01A		85	3.5	3.1	5.0	314.59.0	Nationwide Children's Hospital	TCGA-DD-A4NR-F49670	08BD39FD-EC68-4463-BA07-501E827F5A14	TCGA-DD-A4NR	0.1	0.8	1	A	0.7	1.2	1.0	22	7	0	0	6	40250	6 - Established Cirrhosis	FBBDFDA1-F3AA-4DC6-82DE-8FD74BDD55FB		primary biliary cirrhosis	No		YES	8.4	12.0	NO	12	10	G3	No	M0	N0	T1	A4NR	TUMOR FREE	239	150	450	NO	NO	9.3	NO
TCGA-DD-A4NR-11A		85	3.5	3.1	5.0	314.59.0	Nationwide Children's Hospital	TCGA-DD-A4NR-F49670	08BD39FD-EC68-4463-BA07-501E827F5A14	TCGA-DD-A4NR	0.1	0.8	1	A	0.7	1.2	1.0	22	7	0	0	6	40250	6 - Established Cirrhosis	FBBDFDA1-F3AA-4DC6-82DE-8FD74BDD55FB		primary biliary cirrhosis	No		YES	8.4	12.0	NO	12	10	G3	No	M0	N0	T1	A4NR	TUMOR FREE	239	150	450	NO	NO	9.3	NO
TCGA-DD-A39Y-01A	None	67	3.5	4.0	5.0	203.73.0	Nationwide Children's Hospital	TCGA-DD-A39Y-F42701	8A1FFED2-8F3F-4458-9850-1043AA6876C6	TCGA-DD-A39Y	0.1	1.1		A	1.2	12.0	0.8	22	27	0	0	6	5600	0 - No Fibrosis	7FE0270A-7CED-4288-974B-22CD25577C85			No		YES	8.4	12.0	NO	12	4	G3	No	M0	NX	T1	A39Y	TUMOR FREE	243	150	450	NO	NO	10.2	NO
TCGA-DD-A39Y-11A	None	67	3.5	4.0	5.0	203.73.0	Nationwide Children's Hospital	TCGA-DD-A39Y-F42701	8A1FFED2-8F3F-4458-9850-1043AA6876C6	TCGA-DD-A39Y	0.1	1.1		A	1.2	12.0	0.8	22	27	0	0	6	5600	0 - No Fibrosis	7FE0270A-7CED-4288-974B-22CD25577C85			No		YES	8.4	12.0	NO	12	4	G3	No	M0	NX	T1	A39Y	TUMOR FREE	243	150	450	NO	NO	10.2	NO
TCGA-CC-5261-01A		44				100.78.0	Nationwide Children's Hospital	TCGA-CC-5261-F20332	A6A91644-489A-4A68-9F55-33BA67DF2E66	TCGA-CC-5261								22	9	0					E4BEFD50-BCA7-4AF2-AC57-C00DD5660117	Scheduled Follow-up Submission		No	Hepatic Resection	YES				12	1	G2	No	M0	N0	T2	5261	TUMOR FREE				NO	NO		NO
TCGA-2Y-A9H5-01A		59	3.5	4.9	5	399.48.0	Nationwide Children's Hospital			TCGA-2Y-A9H5	0.2	0.3	2		0.8	1.5	0.6	22		0	0	7	11700	1,2 - Portal Fibrosis	22042C53-AC23-4469-AD82-795A2F56E5B1			No		YES	8.3	11.5		12		G3	No	MX	N0	T1	A9H5		204	143	382			10.2
TCGA-G3-A25U-01A	Mild	63	0.3	0.3	0.5	153.74.0	Nationwide Children's Hospital	TCGA-G3-A25U-F33636	CD1E18AC-08A4-48BC-B59E-55FC9B25B246	TCGA-G3-A25U	0	0.3		A	0.4	1.1	0.5	22	11	0	0	10	10	0 - No Fibrosis	57871F9C-29EE-4D2A-A6CA-2890A9D5237E	Scheduled Follow-up Submission		No		YES	0.9	1.1		12	7	G3	No	M0	N0	T1	A25U	TUMOR FREE	113	150	400	NO	NO	1.0	NO
TCGA-2Y-A9GU-01A	None	55	3.5	4.4	5	399.48.0	Nationwide Children's Hospital	TCGA-2Y-A9GU-F69082	FB05E6D4-A090-475A-92A3-DED79D7B91FA	TCGA-2Y-A9GU	0.2	0.3	2		0.8	1.5	0.9	22	29	0	0	6	304		B0C26553-D83F-4938-8529-2031AA52EB37			No		YES	8.3	11.5	NO	12	12	G2	No	MX	NX	T1	A9GU	TUMOR FREE	281	143	382	NO	NO	10.8	NO
TCGA-G3-AAV5-01A		67	3.3	4.2	4.8	384.50.0	Nationwide Children's Hospital	TCGA-G3-AAV5-F65955	23C4DFC8-45CA-4E2E-9721-FFC2B8C41D88	TCGA-G3-AAV5	0	0.4		A	0.6	1.4	0.8	22	1	0				6 - Established Cirrhosis	439C6F8F-5B91-4157-827A-6D0F662AAAB2			No		YES	0.9	1.1	NO	12	10	G2	No	M0	N0	T2	AAV5	WITH TUMOR	326	150	400	YES	YES	1
TCGA-DD-AAE7-01A	Severe	72	3.8	4.7	5.3	425.45.0	Nationwide Children's Hospital	TCGA-DD-AAE7-F68418	83D4031A-F634-403D-9AAF-E34722794F34	TCGA-DD-AAE7	0.2	1.1		A	0.7	1.5	0.9	22	17	0	0	8	1	3,4 - Fibrous Speta	646C0EEB-6EAE-4E12-ABF4-275EC0ACFA14			No		YES	1.0	1.0	NO	12	11	G2	Yes	M0	N0	T1	AAE7	TUMOR FREE	188	130	400	NO	NO	1.0	NO
TCGA-DD-AACB-01A	Mild	74	3.8	4.1	5.3	425.45.0	Nationwide Children's Hospital	TCGA-DD-AACB-F68365	5437BA00-7E54-4436-B301-73586AA43592	TCGA-DD-AACB	0.2	0.8		A	0.7	1.5	1.1	22	17	0	0	8	1902	6 - Established Cirrhosis	7BEA69C1-00E2-410C-ADD1-0A34518C5628			No		YES	1.0	1.0	NO	12	11	G3	No	M0	N0	T1	AACB	TUMOR FREE	179	130	400	NO	NO	0.8	NO
TCGA-ZS-A9CF-01A	None	64	36	51	50	399.48.0	Nationwide Children's Hospital	TCGA-ZS-A9CF-F68445	18FD980A-9AE2-4BE1-9C2C-A8C27CE468C5	TCGA-ZS-A9CF	0	19			62	106	89	22	18	0				0 - No Fibrosis	34558B8F-A587-4781-BD47-C96AC932F88F			No		YES	9	12	NO	12	11	G2	No	MX	NX	T2	A9CF	TUMOR FREE	259	150	400	NO	NO	10.2	NO
TCGA-ZS-A9CF-02A	None	64	36	51	50	399.48.0	Nationwide Children's Hospital	TCGA-ZS-A9CF-F68445	18FD980A-9AE2-4BE1-9C2C-A8C27CE468C5	TCGA-ZS-A9CF	0	19			62	106	89	22	18	0				0 - No Fibrosis	34558B8F-A587-4781-BD47-C96AC932F88F			No		YES	9	12	NO	12	11	G2	No	MX	NX	T2	A9CF	TUMOR FREE	259	150	400	NO	NO	10.2	NO
TCGA-BW-A5NO-01A		50				287.61.0	Nationwide Children's Hospital			TCGA-BW-A5NO								22		0				3,4 - Fibrous Speta	03EEE137-4530-4A26-847D-EA2D622DDCC0			No		YES				12		G2	No	MX	NX	T3a	A5NO
TCGA-2Y-A9GV-01A		54	3.5	4.2	5	399.48.0	Nationwide Children's Hospital			TCGA-2Y-A9GV	0.2	0.3			0.8	1.5	0.6	22		0		7	6		0AD06E86-5A0F-40B9-A5E0-387A52A71157			No		YES	8.3	11.5		12		G1	Yes	MX	NX	T1	A9GV		370	143	382			9.5
TCGA-G3-AAV4-01A		83	3.3	2.7	4.8	399.48.0	Nationwide Children's Hospital	TCGA-G3-AAV4-F65940	10A19B7D-7B09-46EB-A00B-F5EF21339159	TCGA-G3-AAV4	0	0.8	2	A	0.4	1.1	1.1	22	1	0	0	10	4	3,4 - Fibrous Speta	D40618E3-DA7D-4213-BA39-8CF18CADD46B			No		YES	0.9	1.1	NO	12	10	G1	No	M0	N0	T1	AAV4	TUMOR FREE	79	150	400	NO	NO	1.2	NO
TCGA-DD-A1EG-01A	Mild	76	3.5	4.2	5.0	203.73.0	Nationwide Children's Hospital	TCGA-DD-A1EG-F42003	643FFA7A-4953-46BF-9B9B-DEB26E2ABBB7	TCGA-DD-A1EG	0.1	0.7	1	A	0.8	1.3	0.6	22	9	0	0	6	16	1,2 - Portal Fibrosis	AFE90470-5F58-4D7D-84FC-C525B5BF1253			No		YES	8.4	12.0	NO	12	4	G3	No	M0	N0	T1	A1EG	WITH TUMOR	146	150	450	YES	YES	9.1	NO
TCGA-DD-A1EG-11A	Mild	76	3.5	4.2	5.0	203.73.0	Nationwide Children's Hospital	TCGA-DD-A1EG-F42003	643FFA7A-4953-46BF-9B9B-DEB26E2ABBB7	TCGA-DD-A1EG	0.1	0.7	1	A	0.8	1.3	0.6	22	9	0	0	6	16	1,2 - Portal Fibrosis	AFE90470-5F58-4D7D-84FC-C525B5BF1253			No		YES	8.4	12.0	NO	12	4	G3	No	M0	N0	T1	A1EG	WITH TUMOR	146	150	450	YES	YES	9.1	NO
TCGA-DD-AACO-01A	Mild	40	3.8	3.7	5.3	425.45.0	Nationwide Children's Hospital	TCGA-DD-AACO-F68373	D95C7449-122B-4F6E-8E43-9A84FA14E6A5	TCGA-DD-AACO	0.2	0.6		A	0.7	1.5	1.4	22	17	0	0	9	5	6 - Established Cirrhosis	92A1DA23-567F-4FAD-B147-289D3EC7F8E9			No		YES	1.0	1.0	NO	12	11	G3	No	M0	N0	T1	AACO	WITH TUMOR	88	130	400	NO	NO	1.0	NO
TCGA-RC-A6M4-01A		74	3.5	2.3	4.8	327.54.0	Nationwide Children's Hospital			TCGA-RC-A6M4	0.2	0.6	2	A	0.8	1.3	0.9	22		0	0	44	5		3C9DFA36-E2F4-43F6-A721-192C78EDE3F1			No		YES				12		G2	No	MX	NX	T3	A6M4
TCGA-DD-AACA-01A	Mild	65	3.8	3.7	5.3	425.45.0	Nationwide Children's Hospital	TCGA-DD-AACA-F68364	B5F856AE-E0EE-43E1-BB70-143716B96F84	TCGA-DD-AACA	0.2	0.7		A	0.7	1.5	1.2	22	17	0	0	8	7	6 - Established Cirrhosis	614951D2-47DF-4788-848C-B3A1A9B7EDC1			No		YES	1.0	1.0	NO	12	11	G3	No	M0	N0	T1	AACA	WITH TUMOR	136	130	400	NO	NO	0.9	NO
TCGA-DD-AACA-02A	Mild	65	3.8	3.7	5.3	425.45.0	Nationwide Children's Hospital	TCGA-DD-AACA-F68364	B5F856AE-E0EE-43E1-BB70-143716B96F84	TCGA-DD-AACA	0.2	0.7		A	0.7	1.5	1.2	22	17	0	0	8	7	6 - Established Cirrhosis	614951D2-47DF-4788-848C-B3A1A9B7EDC1			No		YES	1.0	1.0	NO	12	11	G3	No	M0	N0	T1	AACA	WITH TUMOR	136	130	400	NO	NO	0.9	NO
TCGA-DD-AACA-02B	Mild	65	3.8	3.7	5.3	425.45.0	Nationwide Children's Hospital	TCGA-DD-AACA-F68364	B5F856AE-E0EE-43E1-BB70-143716B96F84	TCGA-DD-AACA	0.2	0.7		A	0.7	1.5	1.2	22	17	0	0	8	7	6 - Established Cirrhosis	614951D2-47DF-4788-848C-B3A1A9B7EDC1			No		YES	1.0	1.0	NO	12	11	G3	No	M0	N0	T1	AACA	WITH TUMOR	136	130	400	NO	NO	0.9	NO
TCGA-DD-A39X-01A	None	78	3.5	4.1	5.0	203.73.0	Nationwide Children's Hospital	TCGA-DD-A39X-F42568	08417BFB-D2A4-4757-865B-C453C3C5FB2F	TCGA-DD-A39X	0.1	0.5	2	A	0.6	0.9	0.9	22	24	0	0	6	10	0 - No Fibrosis	A218CECF-7FC3-4972-981C-62074B150F2B			No		YES	8.4	12.0	NO	12	4	G2	No	M0	NX	T1	A39X		180	150	450	YES	NO	9.8	NO
TCGA-DD-A39X-11A	None	78	3.5	4.1	5.0	203.73.0	Nationwide Children's Hospital	TCGA-DD-A39X-F42568	08417BFB-D2A4-4757-865B-C453C3C5FB2F	TCGA-DD-A39X	0.1	0.5	2	A	0.6	0.9	0.9	22	24	0	0	6	10	0 - No Fibrosis	A218CECF-7FC3-4972-981C-62074B150F2B			No		YES	8.4	12.0	NO	12	4	G2	No	M0	NX	T1	A39X		180	150	450	YES	NO	9.8	NO
TCGA-2Y-A9H3-01A	None	45	3.5	5.3	5	399.48.0	Nationwide Children's Hospital	TCGA-2Y-A9H3-F69086	403D91DF-C0ED-4455-B76C-4CC6AF05042C	TCGA-2Y-A9H3	0.2	0.3	3		0.8	1.5	0.9	22	29	0	0	7	5640	1,2 - Portal Fibrosis	80D05BA0-F067-47BD-97F1-02978F91F77B			No		YES	8.3	11.5	NO	12	12	G1	No	MX	NX	T2	A9H3	TUMOR FREE	245	143	382		NO	10.5	NO
TCGA-KR-A7K7-01A		61	3.5	3.4	4.9	341.53.0	Nationwide Children's Hospital	TCGA-KR-A7K7-F61860	83047A44-C79C-4E44-96C9-F91EE1C0B21A	TCGA-KR-A7K7	0.2	1.4			0.5	1.0	0.8	22	9	0	0	8	308836		FAAEA833-D230-488B-B52C-CE7B4EC4E560			No		YES			NO	12	7	G1	Yes	M0	N0	T2	A7K7	WITH TUMOR	130	150	400	NO	NO	1.0	NO
TCGA-CC-A3MC-01A		54				231.65.0	Nationwide Children's Hospital	TCGA-CC-A3MC-F70912	21CD825B-9E19-49CB-945E-B463832650CD	TCGA-CC-A3MC								22	10	0					6A84E09B-394E-4B41-A4E3-0A02788CA6A7			No		YES			NO	12	3	G2	No	M0	N0	T3	A3MC	WITH TUMOR				NO	NO		NO
TCGA-DD-A1E9-01A	Severe	70	3.5	4.1	5.0	131.77.0	Nationwide Children's Hospital	TCGA-DD-A1E9-F42012	5CDDBF25-18E8-4A2E-B6FB-38E86CA83853	TCGA-DD-A1E9	0.1	13	4	A	0.8	1.3	0.9	22	9	0	0	6	202	6 - Established Cirrhosis	E8A9F710-0BE6-47AD-9AFE-30C5490F430D			No		YES	8.4	12.0	NO	12	4	G2	No	M0	N0	T1	A1E9		110	150	450	NO	NO	10.4	NO
TCGA-DD-A1E9-11A	Severe	70	3.5	4.1	5.0	131.77.0	Nationwide Children's Hospital	TCGA-DD-A1E9-F42012	5CDDBF25-18E8-4A2E-B6FB-38E86CA83853	TCGA-DD-A1E9	0.1	13	4	A	0.8	1.3	0.9	22	9	0	0	6	202	6 - Established Cirrhosis	E8A9F710-0BE6-47AD-9AFE-30C5490F430D			No		YES	8.4	12.0	NO	12	4	G2	No	M0	N0	T1	A1E9		110	150	450	NO	NO	10.4	NO
TCGA-DD-AADE-01A	Mild	50	3.8	3.9	5.3	425.45.0	Nationwide Children's Hospital	TCGA-DD-AADE-F68393	B45B3175-A736-4D7D-ABB6-A2C107DEAB1B	TCGA-DD-AADE	0.2	0.5		A	0.7	1.5	1.1	22	17	0	0	8	7	3,4 - Fibrous Speta	D2D3AE47-CBC0-47B1-A11F-30CEF4596CF8			No		YES	1.0	1.0	NO	12	11	G4	No	M0	N0	T1	AADE	WITH TUMOR	148	130	400	NO	NO	1.1	NO
TCGA-DD-A1ED-01A	None	68	3.5	4.2	5.0	131.77.0	Nationwide Children's Hospital	TCGA-DD-A1ED-F42202	2691A76E-77FC-40EC-877C-CFD8682EA033	TCGA-DD-A1ED	0.1	0.8		A	0.8	1.3	1.3	22	15	0	0	6	3	0 - No Fibrosis	E214F6BF-554F-46C2-91FC-DAB06C72DB9F		tattoos	No		YES	8.4	12.0	NO	12	4	G1	No	M0	N0	T1	A1ED	TUMOR FREE	219	150	450	NO	NO	8.9	NO
TCGA-DD-A1ED-11A	None	68	3.5	4.2	5.0	131.77.0	Nationwide Children's Hospital	TCGA-DD-A1ED-F42202	2691A76E-77FC-40EC-877C-CFD8682EA033	TCGA-DD-A1ED	0.1	0.8		A	0.8	1.3	1.3	22	15	0	0	6	3	0 - No Fibrosis	E214F6BF-554F-46C2-91FC-DAB06C72DB9F		tattoos	No		YES	8.4	12.0	NO	12	4	G1	No	M0	N0	T1	A1ED	TUMOR FREE	219	150	450	NO	NO	8.9	NO
TCGA-RC-A7SF-01A	None	66	3.1	4.4	5.2	365.54.0	Nationwide Children's Hospital			TCGA-RC-A7SF	0.1	0.8		A	0.3	1.20	1.0	22		0	0	20	87	3,4 - Fibrous Speta	14D81C56-9589-4331-8D31-409EFE8533BF			No		YES	0.8	1.30		12		G2	No	M0	N0	T1	A7SF		209000	150000	400000			0.9
TCGA-FV-A3I0-01A		76		4.40		231.65.0	Nationwide Children's Hospital	TCGA-FV-A3I0-F57854	D8CBBFD6-88E3-477D-914A-7CF67093DC68	TCGA-FV-A3I0		0.4						22	27	0					B035D1CD-2E10-47C0-A04D-B374A4162723			No		YES			NO	12	3	G2	No	M0	NX	T2	A3I0	WITH TUMOR				NO	NO		NO
TCGA-FV-A3I0-11A		76		4.40		231.65.0	Nationwide Children's Hospital	TCGA-FV-A3I0-F57854	D8CBBFD6-88E3-477D-914A-7CF67093DC68	TCGA-FV-A3I0		0.4						22	27	0					B035D1CD-2E10-47C0-A04D-B374A4162723			No		YES			NO	12	3	G2	No	M0	NX	T2	A3I0	WITH TUMOR				NO	NO		NO
TCGA-BC-A10S-01A	None	81		3.6		100.78.0	Nationwide Children's Hospital	TCGA-BC-A10S-F9875	9E018ECA-2E5F-40F5-8A12-530B3F89B9D8	TCGA-BC-A10S		0.6						22	1	0					000ED418-0281-4DF6-9951-29A9E456AE8F			No		YES				12	4	G1	No	MX	NX	T3	A10S	WITH TUMOR	217000	150	440	NO	NO	1.1	NO
TCGA-BC-A10S-11A	None	81		3.6		100.78.0	Nationwide Children's Hospital	TCGA-BC-A10S-F9875	9E018ECA-2E5F-40F5-8A12-530B3F89B9D8	TCGA-BC-A10S		0.6						22	1	0					000ED418-0281-4DF6-9951-29A9E456AE8F			No		YES				12	4	G1	No	MX	NX	T3	A10S	WITH TUMOR	217000	150	440	NO	NO	1.1	NO
TCGA-DD-AACG-01A	Mild	52	3.8	3.6	5.3	425.45.0	Nationwide Children's Hospital			TCGA-DD-AACG	0.2	1.0		A	0.7	1.5	1.5	22		0	0	8	11718	6 - Established Cirrhosis	20A6D36B-8CE6-464C-9E8B-C1D501D771B4			No		YES	1.0	1.0		12		G4	No	M0	N0	T2	AACG		196	130	400			0.9
TCGA-G3-A7M5-01A	None	76	3.3	4.1	4.8	345.53.0	Nationwide Children's Hospital	TCGA-G3-A7M5-F65810	630910C8-FFF6-433D-BD1A-F68F7400FC7C	TCGA-G3-A7M5	0	0.5		A	0.6	1.4	1.9	22	30	0	0	10	6	0 - No Fibrosis	39B50554-14BC-4188-86D7-F778E360B230			No		YES	0.9	1.1	NO	12	9	G2	No	MX	NX	T1	A7M5	TUMOR FREE	181	150	400	NO	NO	0.9	NO
TCGA-BC-A10Q-01A		72	3.5	4.1	5.0	100.78.0	Nationwide Children's Hospital	TCGA-BC-A10Q-F9852	40B443A9-BAED-4DA5-A36C-F6A5DDE121BD	TCGA-BC-A10Q		.5	1		0.7	1.1	0.6	22	1	0					17AE4D15-47B4-42FA-BAFB-9BAB78965787			No		YES				12	4		No	MX	NX	T2	A10Q	WITH TUMOR	287000	150	440	YES	YES	0.9	NO
TCGA-BC-A10Q-11A		72	3.5	4.1	5.0	100.78.0	Nationwide Children's Hospital	TCGA-BC-A10Q-F9852	40B443A9-BAED-4DA5-A36C-F6A5DDE121BD	TCGA-BC-A10Q		.5	1		0.7	1.1	0.6	22	1	0					17AE4D15-47B4-42FA-BAFB-9BAB78965787			No		YES				12	4		No	MX	NX	T2	A10Q	WITH TUMOR	287000	150	440	YES	YES	0.9	NO
TCGA-DD-AAVX-01A	Severe	38	3.3	3.9	5.2	425.45.0	Nationwide Children's Hospital	TCGA-DD-AAVX-F67583	BCD9679F-8241-407F-A83B-F6BBB080A016	TCGA-DD-AAVX	0.2	1.1	2	A	0.7	1.4	1.0	22	30	0	0	15	1	6 - Established Cirrhosis	1DB44538-AFF6-4611-981B-3CFCEA8ED511			No		YES	0.8	1.2	NO	12	12	G2	No	M0	N0	T2	AAVX	WITH TUMOR	186	130	400	YES	YES	1.0	YES
TCGA-DD-A4NI-01A		67	3.5	4.4	5.0	287.61.0	Nationwide Children's Hospital	TCGA-DD-A4NI-F49650	B2385095-16B5-453E-9FA2-8C8BADB46F91	TCGA-DD-A4NI	0.1	0.6	6	A	0.8	1.3	1.1	22	7	0	0	6	6	0 - No Fibrosis	3BBFB51C-98C8-4FFF-AF47-7B2B43B7702A		tobacco	No		YES	9.5	13.8	NO	12	10	G2	Yes	M0	NX	T2	A4NI	TUMOR FREE	187	150	450	NO	NO	12.4	NO
TCGA-DD-A4NI-11A		67	3.5	4.4	5.0	287.61.0	Nationwide Children's Hospital	TCGA-DD-A4NI-F49650	B2385095-16B5-453E-9FA2-8C8BADB46F91	TCGA-DD-A4NI	0.1	0.6	6	A	0.8	1.3	1.1	22	7	0	0	6	6	0 - No Fibrosis	3BBFB51C-98C8-4FFF-AF47-7B2B43B7702A		tobacco	No		YES	9.5	13.8	NO	12	10	G2	Yes	M0	NX	T2	A4NI	TUMOR FREE	187	150	450	NO	NO	12.4	NO
TCGA-UB-A7MB-01A	None	24	3.5	3.1	4.8	345.53.0	Nationwide Children's Hospital	TCGA-UB-A7MB-F67159	7220B0CF-105F-4956-A9AC-E0C7CB09C928	TCGA-UB-A7MB	0.2	0.4		A	0.7	1.2	0.4	22	31	0	0	8	1865	0 - No Fibrosis	16F9A1C0-2ABA-42C1-BCFC-225F98E5B930			No		YES	0.9	1.2	NO	12	10	G3	No	MX	NX	T2	A7MB	WITH TUMOR	583	140	450	NO	NO	1.0	NO
TCGA-DD-AACV-01A		53	3.8	4.3	5.3	425.45.0	Nationwide Children's Hospital	TCGA-DD-AACV-F68379	6A991288-C668-4E73-B146-FBB7DBB87A40	TCGA-DD-AACV	0.2	0.6		A	0.7	1.5	1.2	22	17	0	0	8	9		493E8DDA-EAFB-4BEA-81E2-E1119E908775			No		YES	1.0	1.0	NO	12	11	G3	No	M0	N0	T1	AACV	WITH TUMOR	164	130	400	YES	NO	1.0	NO
TCGA-UB-A7MD-01A		67	3.5	3.5	4.8	365.54.0	Nationwide Children's Hospital	TCGA-UB-A7MD-F63729	C7730933-EC6A-4613-9484-81A5D0AEB8A6	TCGA-UB-A7MD	0.2	0.8		A	0.7	1.2	1.0	22	15	0	0	8	23	6 - Established Cirrhosis	F997146E-0F5E-45A3-A4EE-056788350C07			No		YES	0.9	1.2	NO	12	8	G3	No	MX	N0	T1	A7MD	TUMOR FREE	201	140	450	NO	NO	1.0	NO
TCGA-EP-A3JL-01A		76	3.2	4.1	4.8	203.73.0	Nationwide Children's Hospital	TCGA-EP-A3JL-F37140	9F81BFF2-2A0F-475F-B4E7-313D76A77AEA	TCGA-EP-A3JL	0	0.6		A	0.60	1.10		22	27	0	0	9	13		5AE5BA53-89FB-42E3-BB80-6D769CCA75AF			No	Laparoscopic Partial Hepatectomy in segment 4B and 5, Laproscopic Cholecystectomy, Ultrasound guided Radiofrequency Ablation of 4cm for a 2.2cm lesion between the Left pportal vein and middle hepatic vein	YES	0.9	1.10	NO	12	11	G2	Yes	MX	NX	T1	A3JL	TUMOR FREE	149	130	386	NO	NO		NO
TCGA-DD-AACT-01A	Mild	69	3.8	4.4	5.3	425.45.0	Nationwide Children's Hospital	TCGA-DD-AACT-F68377	280C17EA-2604-4506-A284-D851D4CE23B8	TCGA-DD-AACT	0.2	0.8		A	0.7	1.5	0.7	22	17	0	0	8	4		0570366A-1977-4F50-B4B8-D39333111F88			No		YES	1.0	1.0	NO	12	11	G2	No	M0	N0	T1	AACT	TUMOR FREE	213	130	400	NO	NO	1.0	NO
TCGA-CC-A5UC-01A		63				303.59.0	Nationwide Children's Hospital	TCGA-CC-A5UC-F69917	A84BDF28-AA3C-4B37-A8A5-2314297A9DC3	TCGA-CC-A5UC								22	22	0					6F742B76-D2B9-4D03-A56C-5F9216D45A73			No		YES			NO	12	1	G3	No	M0	N0	T3	A5UC	WITH TUMOR				NO	NO		NO
TCGA-ED-A66X-01A	Mild	35	3.8	4.7	5.1	314.59.0	Nationwide Children's Hospital	TCGA-ED-A66X-F56838	40296676-2917-4796-96F2-2EEF075840B5	TCGA-ED-A66X	0.1	9			4.1	5.6	4.5	22	24	0	0	20	5840		1A71F43F-2DF2-4D1F-AAAC-EF8DE5B5857E			No		YES	0.3	1.3	NO	12	2	G3	No	M0	N0	T3a	A66X	TUMOR FREE	268	150	400		NO	1
TCGA-RC-A6M5-01A		20	3.5	3.9	4.8	327.54.0	Nationwide Children's Hospital			TCGA-RC-A6M5	0.2	0.5		A	0.8	1.3	0.4	22		0					F47CE518-6653-4F75-9AEA-E0DB5704086B			No		YES	0.9	1.2		12		G2	No	M0	N1	T1	A6M5		317000	150000	400000			1.2
TCGA-DD-AAED-01A	Mild	51	3.8	4.0	5.3	425.45.0	Nationwide Children's Hospital	TCGA-DD-AAED-F68424	5F2C15FE-E5AF-448F-890E-513211AF3674	TCGA-DD-AAED	0.2	0.6		A	0.7	1.5	0.5	22	17	0	0	8	2405	1,2 - Portal Fibrosis	C177A385-5776-4DC3-8829-07E2E4EB8E05			No		YES	1.0	1.0	NO	12	11	G3	No	M0	N0	T1	AAED	WITH TUMOR	211	130	400	NO	NO	1.1	NO
TCGA-DD-A115-01A	None	53	3.5	4.1	5.0	100.78.0	Nationwide Children's Hospital	TCGA-DD-A115-F38780	6D6B8B11-0E91-402C-8665-65BDC1A5738E	TCGA-DD-A115	0.1	0.6		A	0.1	1.2	1.1	22	21	0	0	6	10	0 - No Fibrosis	576D2562-B176-4B81-BB19-BAC808B48B96		Smoking	No		YES			NO	12	12	G2	No	M0	N0	T3	A115	WITH TUMOR	337	150	450	NO	NO	1.0	NO
TCGA-DD-A115-11A	None	53	3.5	4.1	5.0	100.78.0	Nationwide Children's Hospital	TCGA-DD-A115-F38780	6D6B8B11-0E91-402C-8665-65BDC1A5738E	TCGA-DD-A115	0.1	0.6		A	0.1	1.2	1.1	22	21	0	0	6	10	0 - No Fibrosis	576D2562-B176-4B81-BB19-BAC808B48B96		Smoking	No		YES			NO	12	12	G2	No	M0	N0	T3	A115	WITH TUMOR	337	150	450	NO	NO	1.0	NO
TCGA-2Y-A9H1-01A		58	3.5	4.4	5	399.48.0	Nationwide Children's Hospital			TCGA-2Y-A9H1	0.2	0.5			0.8	1.5	0.9	22		0	0	7	3	1,2 - Portal Fibrosis	E70917B9-4CAB-49C5-A673-5406B2DC1621			No		YES	8.3	11.5		12		G2	No	MX	NX	T1	A9H1		213	143	382			10
TCGA-CC-A9FV-01A		57				384.50.0	Nationwide Children's Hospital			TCGA-CC-A9FV								22		0					945382F3-DA0B-4EF0-9C40-B43404A686F7			No		YES				12		G2	No	M0	N0	T3	A9FV
TCGA-EP-A2KA-01A		52				173.73.0	Nationwide Children's Hospital	TCGA-EP-A2KA-F31967	8A1E2B55-9C1A-476E-8FE2-A2CFF23FB7E2	TCGA-EP-A2KA			2			1.0	0.7	22	14	0	0		13	1,2 - Portal Fibrosis	20731EE1-CC15-4F3E-8D83-125C9FAE55C7	Scheduled Follow-up Submission		No		YES				12	5	G3	No	MX	NX	T3a	A2KA	WITH TUMOR	435	140	415	NO	NO		NO
TCGA-5R-AA1D-01A	None	17	3.2	3.3	4.6	399.48.0	Nationwide Children's Hospital	TCGA-5R-AA1D-F68307	81BF7B8A-CB43-4255-9F3B-5029242F5689	TCGA-5R-AA1D	0	0.5		B	0.5	1.3	0.7	22	14	0	0	15	5	0 - No Fibrosis	3BBF394A-8E1B-4997-8ACD-129E4F975B1D			No		YES	11	15	NO	12	11	G3	No	M0	N0	T3a	AA1D	TUMOR FREE	333000	150000	450000	NO	NO	19	YES
TCGA-MI-A75C-01A		64	3.5	4.0	4.9	327.54.0	Nationwide Children's Hospital	TCGA-MI-A75C-F62894	AC9F7997-0678-4880-B23C-70E15517EE92	TCGA-MI-A75C	0.2	1.1		A	0.6	1.3	1.0	22	28	0	0	9	4		3DB775A6-251A-43A8-8438-B9BBA452A7BE			No		YES			YES	12	7	G3	No	M0	N0	T1	A75C	TUMOR FREE	243	150	450	NO	NO		NO
TCGA-BC-A10R-01A	Mild	66		4.0		100.78.0	Nationwide Children's Hospital	TCGA-BC-A10R-F9867	E24498E6-B9E8-4F37-920C-9B2B2F3A33C8	TCGA-BC-A10R			1		0.7	1.1	0.7	22	1	0			27		48AF6375-2593-48F2-86C1-553C171D710E			No		YES				12	4	G2	No	MX	NX	T3	A10R	WITH TUMOR	209000	150	440	NO	NO	0.9	NO
TCGA-BC-A10R-11A	Mild	66		4.0		100.78.0	Nationwide Children's Hospital	TCGA-BC-A10R-F9867	E24498E6-B9E8-4F37-920C-9B2B2F3A33C8	TCGA-BC-A10R			1		0.7	1.1	0.7	22	1	0			27		48AF6375-2593-48F2-86C1-553C171D710E			No		YES				12	4	G2	No	MX	NX	T3	A10R	WITH TUMOR	209000	150	440	NO	NO	0.9	NO
TCGA-K7-AAU7-01A		61				399.48.0	Nationwide Children's Hospital	TCGA-K7-AAU7-F70895	E43ED9D9-16BB-4AD3-B15C-30D44E14B5EB	TCGA-K7-AAU7			2	A				22	10	0	0	10	290		5842A760-62FF-4A70-9BCA-398D6085BF12			No		YES	0	1.9	NO	12	3	G2	No	MX	NX	T2a	AAU7	WITH TUMOR	87	150	450	NO	YES	0.9	NO
TCGA-DD-A113-01A	None	55	3.5	4.3	5.0	100.78.0	Nationwide Children's Hospital	TCGA-DD-A113-F38777	008714FB-854E-48F9-AA5A-6376B6ACAAFC	TCGA-DD-A113	0.1	0.5		A	0.7	1.2	0.8	22	21	0	0	6	133	0 - No Fibrosis	7F4565B0-F5DD-4CA9-96C2-56604261CC57		Smoking	No		YES	0.9	1.2	NO	12	12	G3	No	M0	N0	T2	A113	WITH TUMOR	365	150	450	NO	NO	0.9	NO
TCGA-DD-A113-11A	None	55	3.5	4.3	5.0	100.78.0	Nationwide Children's Hospital	TCGA-DD-A113-F38777	008714FB-854E-48F9-AA5A-6376B6ACAAFC	TCGA-DD-A113	0.1	0.5		A	0.7	1.2	0.8	22	21	0	0	6	133	0 - No Fibrosis	7F4565B0-F5DD-4CA9-96C2-56604261CC57		Smoking	No		YES	0.9	1.2	NO	12	12	G3	No	M0	N0	T2	A113	WITH TUMOR	365	150	450	NO	NO	0.9	NO
TCGA-DD-AAEB-01A		60	3.8	4.1	5.3	425.45.0	Nationwide Children's Hospital	TCGA-DD-AAEB-F68423	D4873E20-9C13-4998-A072-66D6B2032855	TCGA-DD-AAEB	0.2	0.3		A	0.7	1.5	0.6	22	17	0	0	8	1		F0B68004-B26C-459C-82FA-227F2652AFDE			No		YES	1.0	1.0	NO	12	11	G2	No	M0	N0	T1	AAEB	TUMOR FREE	270	130	400	NO	NO	1.0	NO
TCGA-BC-A10U-01A		69	3.5	4.3	5.0	100.78.0	Nationwide Children's Hospital	TCGA-BC-A10U-F9923	03B73B3E-C325-4DAE-8980-B564EA1A0E44	TCGA-BC-A10U	0.0	0.4	4		0.8	1.4	0.9	22	4	0			38		F8B3370F-7415-4F08-A191-4B38AD8C514C			No		YES				12	4	G2	No	MX	NX	T2	A10U	WITH TUMOR	204000	150	440	NO	NO	1.1	NO
TCGA-BC-A10U-11A		69	3.5	4.3	5.0	100.78.0	Nationwide Children's Hospital	TCGA-BC-A10U-F9923	03B73B3E-C325-4DAE-8980-B564EA1A0E44	TCGA-BC-A10U	0.0	0.4	4		0.8	1.4	0.9	22	4	0			38		F8B3370F-7415-4F08-A191-4B38AD8C514C			No		YES				12	4	G2	No	MX	NX	T2	A10U	WITH TUMOR	204000	150	440	NO	NO	1.1	NO
TCGA-CC-A8HV-01A		51				377.51.0	Nationwide Children's Hospital	TCGA-CC-A8HV-F69784	556F635B-AF24-4B37-B424-C20A9F0A4A7C	TCGA-CC-A8HV								22	19	0					947F140F-D86A-43DE-9A8C-8ECA27CD13F8			No		YES			NO	12	1	G2	No	M0	N0	T2	A8HV	WITH TUMOR				NO	NO		NO
TCGA-DD-AAVR-01A	None	44	3.3	3.6	5.2	425.45.0	Nationwide Children's Hospital	TCGA-DD-AAVR-F67574	25C92A01-FFB8-409E-9746-9959F8274A10	TCGA-DD-AAVR	0.2	1.2	1	A	0.0	1.4	1.1	22	6	0	0	15	36	6 - Established Cirrhosis	99F22B1B-1131-4117-BE81-6859E48924ED			No		YES	0.8	1.2	NO	12	11	G2	No	M0	N0	T1	AAVR	TUMOR FREE	174	130	400	NO	NO	1.0	NO
TCGA-DD-AAD3-01A	Mild	43	3.8	3.9	5.3	425.45.0	Nationwide Children's Hospital	TCGA-DD-AAD3-F68386	62BF6E6B-E245-4EA6-8DE1-4FC5F4896BE5	TCGA-DD-AAD3	0.2	0.4		A	0.7	1.5	0.8	22	17	0				1,2 - Portal Fibrosis	D3E1C650-DA03-48B0-8E41-C10F6EA40B82			No		YES	1.0	1.0	NO	12	11	G2	No	M0	N0	T1	AAD3	TUMOR FREE	181	130	400	NO	NO	1.0	NO
TCGA-DD-AACP-01A	None	64	3.8	4.1	5.3	425.45.0	Nationwide Children's Hospital	TCGA-DD-AACP-F68374	A4DE4BD1-9A6E-4C04-B16F-4BA9292A1703	TCGA-DD-AACP	0.2	1.1		A	0.7	1.5	1.1	22	17	0	0	8	227		889E20C6-7CE0-4829-9558-B763D4749AED			No		YES	1.0	1.0	NO	12	11	G3	No	M0	N0	T1	AACP		151	130	400	NO	NO	0.9	NO
TCGA-CC-5264-01A		71				100.78.0	Nationwide Children's Hospital	TCGA-CC-5264-F20329	F1608DF9-061A-49F9-A02B-0377AF6FB8BB	TCGA-CC-5264								22	9	0					CD4122C2-F7E3-4860-8773-DE2D5CB1D750	Scheduled Follow-up Submission		No	Hepatic Resection	YES				12	1	G2	No	M0	N0	T3	5264	TUMOR FREE				NO	NO		NO
TCGA-O8-A75V-01A	Mild	54	2.9	3.8	4.4	327.54.0	Nationwide Children's Hospital	TCGA-O8-A75V-F66431	9EF4DB84-7557-45BB-B660-299C23AF5FCF	TCGA-O8-A75V	0.3	1.9	1	A	0.50	1.50	1	22	16	0	0	7	7	6 - Established Cirrhosis	FA61EBDE-D881-4EC5-8377-03384CC68192			No	wedge resection	YES	9.3	13.1	NO	12	10	G2	No	MX	NX	T1	A75V		211	140	450	NO	NO	9.1	NO
TCGA-MI-A75I-01A		61				327.54.0	Nationwide Children's Hospital	TCGA-MI-A75I-F62897	A7FDB396-B85C-442F-8E48-8175A607D55A	TCGA-MI-A75I			3	A				22	28	0					27A72EDF-5B28-4745-AF4D-757724C0BC82			No		YES			NO	12	7	G1	No	MX	NX	T2	A75I		153	150	450	NO	NO		NO
TCGA-G3-A25V-01A	None	68	0.3	0.4	0.5	153.74.0	Nationwide Children's Hospital	TCGA-G3-A25V-F40088	DFF7FBA7-5652-43BF-B939-4640160E995A	TCGA-G3-A25V	0	0.6	0	A	0.6	1.4	0.7	22	12	0	0	10	15	6 - Established Cirrhosis	AEE91538-916A-48C4-81F6-6F49330A230D			No		YES	0.9	1.1	NO	12	2	G2	No	M0	N0	T1	A25V	WITH TUMOR	139	150	400	NO	NO	1.1	NO
TCGA-DD-AAW0-01A	Mild	54	3.3	4.6	5.2	425.45.0	Nationwide Children's Hospital	TCGA-DD-AAW0-F67590	DC8194C4-5289-4DCA-B939-FC525CA79D41	TCGA-DD-AAW0	0.2	0.2		A	0.7	1.4	1.3	22	6	0	0	15	3	3,4 - Fibrous Speta	888A9741-FC40-4FA1-8792-32D4CD626C91			No		YES	0.8	1.2	NO	12	11	G2	No	M0	N0	T1	AAW0	TUMOR FREE	183	130	400	NO	NO	1.0	NO
TCGA-G3-A25T-01A	None	45	0.3	0.4	0.5	153.74.0	Nationwide Children's Hospital	TCGA-G3-A25T-F33639	8015C982-808B-4C1E-80B0-CB7F0B75BBA7	TCGA-G3-A25T	0	2.0		A	0.4	1.4	0.7	22	11	0	0	10	7	0 - No Fibrosis	9E39BD69-E444-4A08-95CE-93D63A0E72AD	Scheduled Follow-up Submission		No		YES	0.9	1.1		12	7	G2	No	M0	N0	T3	A25T	WITH TUMOR	306	150	400	NO	NO	1.1	NO
TCGA-WX-AA47-01A	Mild	33	3.5	2.8	5.0	405.45.0	Nationwide Children's Hospital			TCGA-WX-AA47		0.2		A	0.5	1.2	0.6	22		0	0	6	1	0 - No Fibrosis	D7108BE0-6507-4453-87C9-8AD5C1516CE7			No		YES	0.8	1.1		12		G2	No	MX	NX	T3a	AA47		423	150	350			0.9
TCGA-ES-A2HT-01A	Mild	54	3.5	4.1	5.0	173.73.0	Nationwide Children's Hospital			TCGA-ES-A2HT	0	0.6	0	A	0.8	1.2	0.7	22		0	0	10	4	0 - No Fibrosis	A16A9CFB-2A9E-4D30-BA94-4F5333B5DC02		no	No		YES	0.3	1.1		12		G2	No	MX	NX	T1	A2HT		135	150	450			1.1
TCGA-ES-A2HT-11A	Mild	54	3.5	4.1	5.0	173.73.0	Nationwide Children's Hospital			TCGA-ES-A2HT	0	0.6	0	A	0.8	1.2	0.7	22		0	0	10	4	0 - No Fibrosis	A16A9CFB-2A9E-4D30-BA94-4F5333B5DC02		no	No		YES	0.3	1.1		12		G2	No	MX	NX	T1	A2HT		135	150	450			1.1
TCGA-G3-AAV0-01A	None	58	3.3	4.2	4.8	384.50.0	Nationwide Children's Hospital	TCGA-G3-AAV0-F67245	5239FD45-92AF-485F-8DE2-64A0F242F9B9	TCGA-G3-AAV0	0	0.6		A	0.6	1.4	0.9	22	3	0	0	10	4	0 - No Fibrosis	4C071B18-F035-4A7B-8C4D-640BEB192ED0			No		YES	0.9	1.1	NO	12	11	G2	No	M0	N0	T1	AAV0	TUMOR FREE	193	150	400	NO	NO	0.9	NO
TCGA-DD-AACN-01A		32	3.8	3.9	5.3	425.45.0	Nationwide Children's Hospital	TCGA-DD-AACN-F68372	856E9DD8-A3A9-4A61-B8F2-69D29BB8ECA5	TCGA-DD-AACN	0.2	2.2		A	0.7	1.5	1.5	22	17	0	0	9	699		74F5F3D2-D518-499D-BB3A-6FEBD30A60D1			No		YES	1.0	1.0	NO	12	11	G3	No	M0	N0	T1	AACN	WITH TUMOR	185	130	400	YES	NO	1.0	NO
TCGA-DD-AAE8-01A		45	3.8	4.3	5.3	425.45.0	Nationwide Children's Hospital	TCGA-DD-AAE8-F68419	4E44A7A7-0380-4F1A-BF82-55351D738ABD	TCGA-DD-AAE8	0.2	3.0		A	0.7	1.5	0.6	22	17	0	0	8	3	6 - Established Cirrhosis	93F30A76-C99B-49F6-86E0-341D52F9606F			No		YES	1.0	1.0	NO	12	11	G3	Yes	M0	N0	T1	AAE8	TUMOR FREE	125	130	400	NO	NO	1.1	NO
TCGA-CC-A7IH-01A		58				341.53.0	Nationwide Children's Hospital	TCGA-CC-A7IH-F69920	28788384-37B7-4B17-8270-AF24B0E8BBFC	TCGA-CC-A7IH								22	22	0					437FD279-496D-4126-BFD9-F3979DEB8E3D			No		YES			NO	12	1	G1	No	M0	N0	T3	A7IH	TUMOR FREE				NO	NO		NO
TCGA-FV-A4ZQ-01A		52	3.8	2.4	5.0	275.62.0	Nationwide Children's Hospital			TCGA-FV-A4ZQ	0.2	1.8			0.7	1.0	1.0	22		0					E939AF18-CF1C-4D9E-9EE5-FE4FF6B0F0FD			No		YES	2.0	3.0		12		G2	No	M0	NX	T1	A4ZQ							1.1
TCGA-DD-A3A1-01A	None	65	3.5	3.8	5.0	203.73.0	Nationwide Children's Hospital	TCGA-DD-A3A1-F42704	329F38BF-FFA2-479C-A082-40C29BCFA689	TCGA-DD-A3A1	0.1	0.8	1	A	0.8	1.2	1.1	22	27	0	0	6	6	0 - No Fibrosis	708BC79F-62DE-4EBF-922F-EEBA3B47CE91			No		YES	8.4	12.0	NO	12	4	G2	No	M0	N0	T3b	A3A1	TUMOR FREE	178	150	450	NO	NO	11.2	NO
TCGA-DD-A3A1-11A	None	65	3.5	3.8	5.0	203.73.0	Nationwide Children's Hospital	TCGA-DD-A3A1-F42704	329F38BF-FFA2-479C-A082-40C29BCFA689	TCGA-DD-A3A1	0.1	0.8	1	A	0.8	1.2	1.1	22	27	0	0	6	6	0 - No Fibrosis	708BC79F-62DE-4EBF-922F-EEBA3B47CE91			No		YES	8.4	12.0	NO	12	4	G2	No	M0	N0	T3b	A3A1	TUMOR FREE	178	150	450	NO	NO	11.2	NO
TCGA-DD-A1EC-01A	None	20	3.5	3.2	5.0	100.78.0	Nationwide Children's Hospital	TCGA-DD-A1EC-F42201	0E071E1E-1F66-4F17-9305-F3AABC339C88	TCGA-DD-A1EC	0.1	0.4		A	0.7	1.2	0.8	22	15	0	0	6	2	0 - No Fibrosis	E07A55E6-3986-4D0B-8510-A75785C49FF8			No		YES	8.4	12.0	YES	12	4	G3	No	M0	N0	T1	A1EC		556	150	450	NO	NO	11.0	NO
TCGA-DD-A1EC-11A	None	20	3.5	3.2	5.0	100.78.0	Nationwide Children's Hospital	TCGA-DD-A1EC-F42201	0E071E1E-1F66-4F17-9305-F3AABC339C88	TCGA-DD-A1EC	0.1	0.4		A	0.7	1.2	0.8	22	15	0	0	6	2	0 - No Fibrosis	E07A55E6-3986-4D0B-8510-A75785C49FF8			No		YES	8.4	12.0	YES	12	4	G3	No	M0	N0	T1	A1EC		556	150	450	NO	NO	11.0	NO
TCGA-ZP-A9CV-01A	Severe	59	3.5	4	5.7	399.48.0	Nationwide Children's Hospital	TCGA-ZP-A9CV-F57756	DDD21153-5A5D-4885-B13C-F3F57895E5AA	TCGA-ZP-A9CV	0.2	0.5		A	0.7	1.3	0.8	22	28	0	0	8	48		76DF8CE1-7978-492B-9295-DD171F03C502			No		YES			NO	12	3	G1	No	MX	NX	T1	A9CV	WITH TUMOR	114000	163000	369000	NO	NO		NO
TCGA-DD-AADQ-01A		59	3.8	4.4	5.3	425.45.0	Nationwide Children's Hospital	TCGA-DD-AADQ-F68403	D305B594-8E0C-4FA8-8DDF-9F20182E0ED7	TCGA-DD-AADQ	0.2	0.3		A	0.7	1.5	0.7	22	17	0	0	8	7		F28DAA3A-C3C4-4ED7-87D9-20BDACCC9C88			No		YES	1.0	1.0	NO	12	11	G3	No	M0	N0	T2	AADQ	TUMOR FREE	163	130	400	NO	NO	1.1	NO
TCGA-G3-A25W-01A	None	79	0.3	0.4	0.5	153.74.0	Nationwide Children's Hospital	TCGA-G3-A25W-F40230	60EB4239-581C-40E6-97EF-DEB40EE4702F	TCGA-G3-A25W	0	0.3	3	A	0.4	1.1	1.5	22	14	0	0	9	6	0 - No Fibrosis	EDF0AB28-866B-49D0-A479-932E54E1D1DC			No		YES	0.8	1.2	NO	12	2	G2	Yes	M0	N0	T3b	A25W	TUMOR FREE	308	150	400	NO	NO	0.9	NO
TCGA-G3-A25W-11A	None	79	0.3	0.4	0.5	153.74.0	Nationwide Children's Hospital	TCGA-G3-A25W-F40230	60EB4239-581C-40E6-97EF-DEB40EE4702F	TCGA-G3-A25W	0	0.3	3	A	0.4	1.1	1.5	22	14	0	0	9	6	0 - No Fibrosis	EDF0AB28-866B-49D0-A479-932E54E1D1DC			No		YES	0.8	1.2	NO	12	2	G2	Yes	M0	N0	T3b	A25W	TUMOR FREE	308	150	400	NO	NO	0.9	NO
TCGA-DD-A73E-01A	Mild	66	3.5	4.7	5.0	327.54.0	Nationwide Children's Hospital	TCGA-DD-A73E-F66598	FDB54AF8-2B1A-4773-9793-0580F2B42055	TCGA-DD-A73E	0.1	0.4	2	A	0.8	1.3	1.2	22	21	0	0	6	1	0 - No Fibrosis	1D6979FB-94D4-45C8-835B-0F7E00D4A8BF			No		YES	9.5	13.8	YES	12	10	G1	No	M0	N0	T1	A73E		190	150	450	NO	NO	11.5	NO
TCGA-DD-A3A5-01A	None	66	3.5	4.2	5.0	231.65.0	Nationwide Children's Hospital	TCGA-DD-A3A5-F42571	08790D34-FCCB-4E11-AFEB-B47475A1C3E8	TCGA-DD-A3A5	0.1	0.8		A	0.6	0.9	0.7	22	24	0	0	6	55	0 - No Fibrosis	AD6283D9-F105-4240-AA77-0BBC195EC723			No		YES	8.4	12.0	NO	12	4	G2	No	M0	N0	T3	A3A5	WITH TUMOR	312	150	450	NO	NO	8.7	NO
TCGA-DD-A3A5-11A	None	66	3.5	4.2	5.0	231.65.0	Nationwide Children's Hospital	TCGA-DD-A3A5-F42571	08790D34-FCCB-4E11-AFEB-B47475A1C3E8	TCGA-DD-A3A5	0.1	0.8		A	0.6	0.9	0.7	22	24	0	0	6	55	0 - No Fibrosis	AD6283D9-F105-4240-AA77-0BBC195EC723			No		YES	8.4	12.0	NO	12	4	G2	No	M0	N0	T3	A3A5	WITH TUMOR	312	150	450	NO	NO	8.7	NO
TCGA-4R-AA8I-01A	None	66	3.5	3.8	4.8	399.48.0	Nationwide Children's Hospital	TCGA-4R-AA8I-F67448	1F426420-3B19-412D-A602-861BFF8C2585	TCGA-4R-AA8I	0.4	1.2		A	0.6	1.3	0.7	22	5	0	0	9	5	6 - Established Cirrhosis	C1149153-DE66-420A-9381-51A107C1D566			No		YES	0.8	1.1	NO	12	11	G2	Yes	MX	NX	T2	AA8I	WITH TUMOR	96	150	450	NO	NO	1.1	NO
TCGA-DD-AACF-01A	Mild	68	3.8	3.5	5.3	425.45.0	Nationwide Children's Hospital			TCGA-DD-AACF	0.2	0.5		A	0.7	1.5	1.1	22		0	0	8	16	6 - Established Cirrhosis	04EDC25B-7D10-40B8-868C-942DCC4D55A3			No		YES	1.0	1.0		12		G3	No	M0	N0	T1	AACF		99	130	400			1.1
TCGA-DD-AAVW-01A	None	35	3.3	4.6	5.2	425.45.0	Nationwide Children's Hospital	TCGA-DD-AAVW-F67582	2C933DC1-B112-4161-90A5-B44BEA7CE9DF	TCGA-DD-AAVW	0.2	1.4		A	0.7	1.4	1.1	22	6	0	0	15	927	6 - Established Cirrhosis	75D28777-4758-42F8-BED9-1CAEFC1717F5			No		YES	0.8	1.2	NO	12	11	G2	No	M0	N0	T1	AAVW	TUMOR FREE	212	130	400	NO	NO	1.0	NO
TCGA-DD-AADF-01A		64	3.8	3.5	5.3	425.45.0	Nationwide Children's Hospital			TCGA-DD-AADF	0.2	1.1		A	0.7	1.5	0.6	22		0	0	8	725		CCF3D179-C5C1-4413-A8B6-63D80B7E9818			No		YES	1.0	1.0		12		G4	No	M0	N0	T1	AADF		174	130	400			1.2
TCGA-G3-A25Y-01A	Mild	52	0.3	0.4	0.5	153.74.0	Nationwide Children's Hospital	TCGA-G3-A25Y-F40098	69284923-9341-4427-83C3-49846EFCCA50	TCGA-G3-A25Y	0.0	0.7		A	0.4	1.1	0.6	22	12	0	0	10	35	3,4 - Fibrous Speta	1DA08394-C3F2-4009-A149-21E88D3951BB			No		YES	0.9	1.1	NO	12	2	G3	No	M0	N0	T1	A25Y	WITH TUMOR	166	150	400	NO	NO	1.1	NO
TCGA-2Y-A9H7-01A	None	81	3.5	3.4	5	405.45.0	Nationwide Children's Hospital	TCGA-2Y-A9H7-F69176	7C7BD471-1984-4CA9-A943-85F0120D0B89	TCGA-2Y-A9H7	0.2	0.3		A	0.8	1.5	1.2	22	30	0	0	7	6	3,4 - Fibrous Speta	8D427FF7-53F6-4C82-9E17-84AC90ACA33E			No		YES	8.3	11.5	NO	12	12	G2	Yes	MX	N0	T1	A9H7	WITH TUMOR	165	143	382		NO	10.8	NO
TCGA-CC-A7IE-01A		57				399.48.0	Nationwide Children's Hospital	TCGA-CC-A7IE-F69923	129BA9C7-AA91-4890-ABBE-7E52A44CE11B	TCGA-CC-A7IE								22	22	0					42F0C8DB-3454-4749-9AD1-562B828BF4D7			No		YES			NO	12	1	G2	No	M0	N0	T3	A7IE	WITH TUMOR				NO	NO		NO
TCGA-NI-A4U2-01A	None	71				303.59.0	Nationwide Children's Hospital			TCGA-NI-A4U2			3				0.8	22		0			5	1,2 - Portal Fibrosis	C45EF4E6-535D-43EB-BB6B-40D63ABE9166			No		YES				12		G1	No	MX	NX	T3	A4U2		299					1.0
TCGA-NI-A4U2-11A	None	71				303.59.0	Nationwide Children's Hospital			TCGA-NI-A4U2			3				0.8	22		0			5	1,2 - Portal Fibrosis	C45EF4E6-535D-43EB-BB6B-40D63ABE9166			No		YES				12		G1	No	MX	NX	T3	A4U2		299					1.0
TCGA-WX-AA44-01A	None	64	3.5	4.4	5.0	405.45.0	Nationwide Children's Hospital	TCGA-WX-AA44-F68251	272E007E-5500-4BDF-A858-979649EDE0C6	TCGA-WX-AA44	0	0.5		A	0.5	1.2	0.6	22	14	0	0	6	48	6 - Established Cirrhosis	5A9FFB0F-4391-4776-A228-0DE116B72D68			No	LEFT LATERAL HEPATECTOMY	YES	0.9	1.2	YES	12	11	G3	No	MX	NX	T1	AA44	WITH TUMOR	215	150	350	YES	YES	0.9	YES
TCGA-XR-A8TF-01A	None	74	3.5	3.9	4.8	377.51.0	Nationwide Children's Hospital	TCGA-XR-A8TF-F72323	AB32CA3C-2ADB-4F5B-9C92-21631EA79E2A	TCGA-XR-A8TF	0.2	0.8		A	0.7	1.5	0.8	22	20	0	6	6	39	3,4 - Fibrous Speta	807A3FED-BE3E-4130-96A2-96E67922F3FB			No		YES	0	1.3	NO	12	5	G1	No	MX	NX	T1	A8TF	TUMOR FREE	194000	150000	450000	NO	NO	1.1	NO
TCGA-G3-A7M6-01A	Mild	60	3.3	3.6	4.8	345.53.0	Nationwide Children's Hospital	TCGA-G3-A7M6-F67241	09174147-C9C9-4397-BD1A-E3A4A0547CBB	TCGA-G3-A7M6	0	0.5		A	0.4	1.1	0.6	22	3	0	0	10	24	1,2 - Portal Fibrosis	C41197F8-3430-4A5B-89F3-1800CF7E991A			No		YES	0.9	1.1	NO	12	11	G3	No	MX	NX	T1	A7M6	WITH TUMOR	273	150	400	NO	NO	0.9	NO
TCGA-DD-A73A-01A	Mild	71	3.5	4.4	5.0	327.54.0	Nationwide Children's Hospital	TCGA-DD-A73A-F66593	91AAB170-0FA3-4936-95AD-B603FEA6F8EC	TCGA-DD-A73A	0.1	1.2		A	0.8	1.3	1.4	22	21	0	0	6	4	3,4 - Fibrous Speta	FBC16689-22CA-434C-9282-4B7B233ED428			No		YES	9.5	13.8	NO	12	10	G2	No	M0	N0	T1	A73A	TUMOR FREE	89	150	450	NO	NO	12.8	NO
TCGA-WX-AA46-01A	None	61	3.5	4.6	5.0	405.45.0	Nationwide Children's Hospital	TCGA-WX-AA46-F68250	0A88C7D4-F527-4A2F-922D-E95A7012897D	TCGA-WX-AA46	0	1.3	3	A	0.5	1.2	1.2	22	14	0	0	6	1	0 - No Fibrosis	8FDA4A6B-7F29-44EE-9932-A58127D93B71			No	Right posterior hepatectomy	YES	0.8	1.1	NO	12	11	G1	No	MX	NX	T2	AA46	TUMOR FREE	205	150	350	NO	NO	1.0	NO
TCGA-UB-AA0V-01A	Mild	69	3.5	3.8	4.8	399.48.0	Nationwide Children's Hospital	TCGA-UB-AA0V-F67169	73D8DC83-7471-4962-AF2A-A127CEDA0A90	TCGA-UB-AA0V	0.2	1.0	1	A	0.5	1.0	0.7	22	31	0	0	8	3	0 - No Fibrosis	498F629F-BE48-4B0D-9F60-CF8906C92BDC			No		YES	0.9	1.2	NO	12	10	G1	Yes	MX	NX		AA0V	TUMOR FREE	273	140	450	NO	NO	0.9	NO
TCGA-DD-AACD-01A	Mild	48	3.8	3.9	5.3	425.45.0	Nationwide Children's Hospital			TCGA-DD-AACD	0.2	0.3	3	A	0.7	1.5	1.0	22		0	0	8	2	1,2 - Portal Fibrosis	C2FC8AEB-8425-4403-B3BB-80624B55A066			No		YES	1.0	1.0		12		G4	No	M0	N0	T1	AACD		268	130	400			6.9
TCGA-G3-A5SK-01A	Mild	58	3.3	3.3	4.8	287.61.0	Nationwide Children's Hospital	TCGA-G3-A5SK-F62745	A4185ED5-2AED-4C0A-B804-86B0DB9F8B43	TCGA-G3-A5SK				A	0.6	1.4	0.6	22	24	0				6 - Established Cirrhosis	143F3742-2DB5-4E51-8B94-F7D9CC3E1DAC			No		YES	0.9	1.1	NO	12	7	G1	No	M0	NX	T1	A5SK	WITH TUMOR	106	150	400	YES	NO	1.1	NO
TCGA-DD-AAE2-01A	None	51	3.8	4.4	5.3	425.45.0	Nationwide Children's Hospital	TCGA-DD-AAE2-F68412	650E5A3B-0A1F-40F7-8655-D71AECEA98FA	TCGA-DD-AAE2	0.2	0.4		A	0.7	1.5	0.8	22	17	0	0	8	41	6 - Established Cirrhosis	92A66D5D-B8AF-4BEB-AA36-C14EA82B2D82			No		YES	1.0	1.0	NO	12	11	G3	No	M0	N0	T1	AAE2	TUMOR FREE	238	130	400	NO	NO	1.0	NO
TCGA-DD-A4NQ-01A	Mild	60	3.5	4.4	5.0	303.59.0	Nationwide Children's Hospital	TCGA-DD-A4NQ-F49669	BB6C349B-C1A3-452F-BE57-D007A52948ED	TCGA-DD-A4NQ	0.1	0.7	1	A	0.8	1.3	0.8	22	7	0	0	6	141		6A3633DB-848E-4D67-800D-61B3E2BD6474		tobacco	No		YES	8.4	12.0	NO	12	10	G3	No	M0	N0	T2	A4NQ	WITH TUMOR	283	150	450	NO	NO	10.1	NO
TCGA-DD-A4NQ-11A	Mild	60	3.5	4.4	5.0	303.59.0	Nationwide Children's Hospital	TCGA-DD-A4NQ-F49669	BB6C349B-C1A3-452F-BE57-D007A52948ED	TCGA-DD-A4NQ	0.1	0.7	1	A	0.8	1.3	0.8	22	7	0	0	6	141		6A3633DB-848E-4D67-800D-61B3E2BD6474		tobacco	No		YES	8.4	12.0	NO	12	10	G3	No	M0	N0	T2	A4NQ	WITH TUMOR	283	150	450	NO	NO	10.1	NO
TCGA-2Y-A9H4-01A		68	3.5	4.6	5	399.48.0	Nationwide Children's Hospital	TCGA-2Y-A9H4-F69087	33D613BC-FC38-46C3-8CE3-3D4C67EDAF6E	TCGA-2Y-A9H4	0.2	0.3	2	A	0.8	1.5	1.2	22	29	0	0	7	11		0DA00035-7ACE-443D-8ABE-E9CA6D0CD81F			No		YES	8.3	11.5	NO	12	12	G2	No	MX	N0	T1	A9H4	TUMOR FREE	223	143	382	NO	NO	11	NO
TCGA-MI-A75H-01A		77	3.5	3.3	4.9	327.54.0	Nationwide Children's Hospital	TCGA-MI-A75H-F68684	5E2776B3-6D43-4039-9D24-D33D3C428D66	TCGA-MI-A75H	0.2	2.3		B	0.6	1.3		22	9	0	0	9	11	6 - Established Cirrhosis	E53CF7BF-A15E-4B36-BF10-2F4901844619			No		YES			NO	12	1		Yes	MX	NX		A75H	WITH TUMOR	138	150	450	YES	NO	1.1	NO
TCGA-DD-A1EJ-01A	Mild	71	3.2	3.5	5.0	131.77.0	Nationwide Children's Hospital	TCGA-DD-A1EJ-F42209	90900509-D9C8-46F1-ABC5-E5C6C01A03F8	TCGA-DD-A1EJ	0.1	0.7	1	B	0.6	1.1	0.6	22	15	0	0	6	18840	0 - No Fibrosis	F42FB6C8-E119-4127-94C9-64E6B0C695A4			No		YES	8.3	10.8	NO	12	4	G2	No	M0	N1	T1	A1EJ	WITH TUMOR	608	150	450	NO	NO	10.2	NO
TCGA-DD-A1EJ-11A	Mild	71	3.2	3.5	5.0	131.77.0	Nationwide Children's Hospital	TCGA-DD-A1EJ-F42209	90900509-D9C8-46F1-ABC5-E5C6C01A03F8	TCGA-DD-A1EJ	0.1	0.7	1	B	0.6	1.1	0.6	22	15	0	0	6	18840	0 - No Fibrosis	F42FB6C8-E119-4127-94C9-64E6B0C695A4			No		YES	8.3	10.8	NO	12	4	G2	No	M0	N1	T1	A1EJ	WITH TUMOR	608	150	450	NO	NO	10.2	NO
TCGA-2Y-A9GS-01A	None	58	3.5	4	5	399.48.0	Nationwide Children's Hospital			TCGA-2Y-A9GS	0.2	0.7			0.8	1.5	1.6	22		0	0	6	74		0BA1261C-A065-4BCB-A10D-8850DB4D2858			No		YES	8.3	11.5		12		G2	No	MX	NX	T2	A9GS		168	143	382			9.9
TCGA-DD-A4NP-01A	None	32	3.5	2.4	5.0	303.59.0	Nationwide Children's Hospital	TCGA-DD-A4NP-F49666	649F6B5A-D02F-4C66-A53E-895842E0D95E	TCGA-DD-A4NP	0.1	0.7		B	0.9	1.4	1.9	22	7	0	0	6	2	0 - No Fibrosis	8F0AC6BC-1AE0-4EF0-9067-26A846535DFE			No		YES	8.4	12.0	NO	12	10	G3	No	M0	N0	T1	A4NP	TUMOR FREE	348	150	450	NO	NO	8.9	NO
TCGA-DD-A4NP-11A	None	32	3.5	2.4	5.0	303.59.0	Nationwide Children's Hospital	TCGA-DD-A4NP-F49666	649F6B5A-D02F-4C66-A53E-895842E0D95E	TCGA-DD-A4NP	0.1	0.7		B	0.9	1.4	1.9	22	7	0	0	6	2	0 - No Fibrosis	8F0AC6BC-1AE0-4EF0-9067-26A846535DFE			No		YES	8.4	12.0	NO	12	10	G3	No	M0	N0	T1	A4NP	TUMOR FREE	348	150	450	NO	NO	8.9	NO
TCGA-GJ-A9DB-01A		68	3.5	4.5	5	384.50.0	Nationwide Children's Hospital			TCGA-GJ-A9DB	0.0	0.5	1		0.8	1.4	1.1	22		0					9CBE98F7-9C74-4C23-B645-75D7161D5AE8			No	right hepatectomy	YES	0.7	1.2		12		G2	No	MX	N0	T1	A9DB		144	150	450			0.9
TCGA-BC-A8YO-01A	None	66	3.5	4.3	5.0	384.50.0	Nationwide Children's Hospital	TCGA-BC-A8YO-F70635	6F05AE56-1310-43AC-8B34-40752A94CFC7	TCGA-BC-A8YO	0.0	0.3	3		0.6	1.0	0.8	22	26	0					A1792037-D0FF-4F08-BB14-82311663BF0F		Chronic hepatitis, either viral or autoimmune	No		YES			NO	12	2	G3	No	M0	N0	T4	A8YO	WITH TUMOR	441000	150000	440000	NO	YES	1.0	NO
TCGA-2Y-A9GX-01A	None	68	3.5	4.3	5	399.48.0	Nationwide Children's Hospital	TCGA-2Y-A9GX-F69170	4D97DAB1-99B1-40BB-95B1-BB86EDEEFA5F	TCGA-2Y-A9GX	0.2	0.4			0.8	1.5	0.7	22	30	0	0	7	1		DB6FEE90-92D8-4446-B089-FCEDAF0303B7			No		YES	8.3	11.5	NO	12	12	G2	No	MX	NX	T1	A9GX	WITH TUMOR	155	143	382	NO	NO	10.3	NO
TCGA-G3-A7M7-01A	Severe	65	3.2	3.5	4.6	365.54.0	Nationwide Children's Hospital	TCGA-G3-A7M7-F67243	2394BC71-9ED7-43E0-84DD-BE17F84C0A77	TCGA-G3-A7M7	0	0.5		A	0.7	1.2	0.6	22	3	0	0	7	4	3,4 - Fibrous Speta	EA515450-E914-4924-A06E-1601CEA2879E			No		YES	0.9	1.1	NO	12	11	G1	No	MX	NX	T1	A7M7	TUMOR FREE	145	150	450	NO	NO	1.1	NO
TCGA-2Y-A9GW-01A	None	64	3.5	4.5	5	399.48.0	Nationwide Children's Hospital			TCGA-2Y-A9GW	0.2	0.6	1		0.8	1.5	1	22		0	0	6	2		8FC73A6F-3467-4B9D-A77A-5A367242CE87			No		YES	8.3	11.5		12		G2	No	MX	N0	T1	A9GW		175	143	382			9.7
TCGA-FV-A496-01A	None	84	3.8	2.8	5.0	275.62.0	Nationwide Children's Hospital			TCGA-FV-A496	0.3	0.9	3		0.9	1.1	1.0	22		0	0	8	67	0 - No Fibrosis	929083AF-D22B-459B-A27E-5A770C331194			No		YES	0.9	1.1		12		G2	No	M0	NX	T1	A496		167	140	440			1.0
TCGA-FV-A496-11A	None	84	3.8	2.8	5.0	275.62.0	Nationwide Children's Hospital			TCGA-FV-A496	0.3	0.9	3		0.9	1.1	1.0	22		0	0	8	67	0 - No Fibrosis	929083AF-D22B-459B-A27E-5A770C331194			No		YES	0.9	1.1		12		G2	No	M0	NX	T1	A496		167	140	440			1.0
TCGA-BC-A3KG-01A		68	3.5	3.6	5.0	203.73.0	Nationwide Children's Hospital	TCGA-BC-A3KG-F38205	59B40341-161E-4C90-A8CE-1E662C079D82	TCGA-BC-A3KG	0.0	0.5			0.6	1.0	0.7	22	11	0	0	10	618		1F0D5DD6-1497-467E-BEBB-85B7BB7324F7			No		YES			NO	12	12	G3	No	M0	N0	T2	A3KG	WITH TUMOR	499000	150000	440000	NO	NO	1.1	NO
TCGA-MI-A75E-01A		61	3.5	3.0	4.9	327.54.0	Nationwide Children's Hospital	TCGA-MI-A75E-F62895	5711E872-2337-467D-AFBB-922115802C46	TCGA-MI-A75E	0.2	1.1	1	A	0.6	1.3		22	28	0	0	9	5	1,2 - Portal Fibrosis	305D29C7-216C-486B-A835-3190388A4CCF			No		YES			NO	12	7	G2	No	M0	N0	T4	A75E	TUMOR FREE	158	150	450	NO	NO		NO
TCGA-DD-AAEI-01A	None	72	3.8	3.6	5.3	425.45.0	Nationwide Children's Hospital	TCGA-DD-AAEI-F68433	51D1C7ED-6183-44EC-B047-826C67803FEB	TCGA-DD-AAEI	0.2	0.5		A	0.7	1.5	0.9	22	17	0	0	8	24	6 - Established Cirrhosis	332D86C4-0BBA-4C33-96E3-B81618159337			No		YES	1.0	1.0	NO	12	11	G2	No	M0	N0	T1	AAEI	WITH TUMOR	161	130	400	YES	NO	1.1	NO
TCGA-DD-AAVU-01A	Mild	46	3.3	4.6	5.2	425.45.0	Nationwide Children's Hospital	TCGA-DD-AAVU-F67577	C75FD416-761F-456D-BE3B-989500EE2185	TCGA-DD-AAVU	0.2	0.6		A	0	1.4	1.2	22	6	0	0	15	2	3,4 - Fibrous Speta	BE02C5A4-36E6-43C5-B93A-2B16AE75548F			No		YES	0.8	1.2	NO	12	11	G2	No	M0	N0	T2	AAVU	TUMOR FREE	166	130	400	NO	NO	1.0	NO
TCGA-ZP-A9D0-01A	Mild	67	3.5	4.1	5.2	384.50.0	Nationwide Children's Hospital	TCGA-ZP-A9D0-F57744	539FFB5B-C3A8-4243-BC4B-8D82E94EE35A	TCGA-ZP-A9D0	0.2	1.4		A	0.5	1.1	0.9	22	28	0				0 - No Fibrosis	67A3513A-6B62-4C1C-B970-22FE405B7F04			No		YES	9.6	12.6	NO	12	3	G1	No	MX	NX	T1	A9D0	TUMOR FREE	185000	163000	369000	NO	NO	11	NO
TCGA-DD-AADD-01A		51	3.8	4.1	5.3	425.45.0	Nationwide Children's Hospital	TCGA-DD-AADD-F68392	B729BAA6-F7E2-4480-BB7B-51FF9D09AF66	TCGA-DD-AADD	0.2	0.4		A	0.7	1.5	0.9	22	17	0	0	8	9804		E00C3569-ADE7-49F7-AB97-776FD66A8915			No		YES	1.0	1.0	NO	12	11	G4	No	M0	N0	T1	AADD	TUMOR FREE	299	130	400	NO	NO	1.1	NO
TCGA-WJ-A86L-01A	None	68	3.4	4.2	4.8	405.45.0	Nationwide Children's Hospital	TCGA-WJ-A86L-F65568	12FDF77B-672C-44DD-A092-DEAD092E0C7E	TCGA-WJ-A86L	0.1	0.5		A	0.5	1.1	0.9	22	26	0		6	16	0 - No Fibrosis	0D826B46-BE6C-42F0-BD46-EBC87279C432			No		YES	2.0	3.0	NO	12	9	G2	No	MX	NX	T1	A86L	TUMOR FREE	257000	125000	415000	NO	NO	0.9	NO
TCGA-DD-A1EE-01A	Severe	73	3.5	2.7	5.0	100.78.0	Nationwide Children's Hospital	TCGA-DD-A1EE-F42208	D55A4FF7-4491-47F8-B109-C4B07E5B5D02	TCGA-DD-A1EE	0.1	0.5		B	0.8	1.3	1.2	22	15	0	0	6	3	6 - Established Cirrhosis	80FAAE71-B8A6-4D55-94C5-BBEE2FF85425			No		YES	8.4	12.0	NO	12	4	G3	No	M0	N0	T3	A1EE	WITH TUMOR	208	150	450	NO	NO	14.3	NO
TCGA-DD-A1EE-11A	Severe	73	3.5	2.7	5.0	100.78.0	Nationwide Children's Hospital	TCGA-DD-A1EE-F42208	D55A4FF7-4491-47F8-B109-C4B07E5B5D02	TCGA-DD-A1EE	0.1	0.5		B	0.8	1.3	1.2	22	15	0	0	6	3	6 - Established Cirrhosis	80FAAE71-B8A6-4D55-94C5-BBEE2FF85425			No		YES	8.4	12.0	NO	12	4	G3	No	M0	N0	T3	A1EE	WITH TUMOR	208	150	450	NO	NO	14.3	NO
TCGA-DD-A4NN-01A		56	3.5	4.3	5.0	303.59.0	Nationwide Children's Hospital	TCGA-DD-A4NN-F49659	076A5388-DAFB-476B-A78A-FD44AEB68A5A	TCGA-DD-A4NN	0.1	0.5	1	A	0.7	1.2	0.9	22	7	0	0	6	4223	0 - No Fibrosis	C53039AF-896B-461A-93F0-D76E9FBBE166			No		YES	8.0	12.0	NO	12	10	G3	No	M0	N0	T1	A4NN	WITH TUMOR	307	150	450	NO	NO	8.8	NO
TCGA-DD-A4NN-11A		56	3.5	4.3	5.0	303.59.0	Nationwide Children's Hospital	TCGA-DD-A4NN-F49659	076A5388-DAFB-476B-A78A-FD44AEB68A5A	TCGA-DD-A4NN	0.1	0.5	1	A	0.7	1.2	0.9	22	7	0	0	6	4223	0 - No Fibrosis	C53039AF-896B-461A-93F0-D76E9FBBE166			No		YES	8.0	12.0	NO	12	10	G3	No	M0	N0	T1	A4NN	WITH TUMOR	307	150	450	NO	NO	8.8	NO
TCGA-DD-A1EF-01A	Mild	57	3.5	4.5	5.0	100.78.0	Nationwide Children's Hospital	TCGA-DD-A1EF-F42200	47AD5204-D003-453C-87E7-016B94CE33E3	TCGA-DD-A1EF	0.1	1.0	9	B	0.6	1.1	0.9	22	15	0	0	6	16211	3,4 - Fibrous Speta	37ACC77D-6FD9-4DB9-BCB8-8ACBF3ECB443			No		YES	8.4	12.0	NO	12	4	G3	No	M0	N0	T1	A1EF		337	150	450			8.5
TCGA-DD-A1EF-11A	Mild	57	3.5	4.5	5.0	100.78.0	Nationwide Children's Hospital	TCGA-DD-A1EF-F42200	47AD5204-D003-453C-87E7-016B94CE33E3	TCGA-DD-A1EF	0.1	1.0	9	B	0.6	1.1	0.9	22	15	0	0	6	16211	3,4 - Fibrous Speta	37ACC77D-6FD9-4DB9-BCB8-8ACBF3ECB443			No		YES	8.4	12.0	NO	12	4	G3	No	M0	N0	T1	A1EF		337	150	450			8.5
TCGA-G3-AAUZ-01A	Severe	48	3.3	3.8	4.8	399.48.0	Nationwide Children's Hospital	TCGA-G3-AAUZ-F67244	B54FFF1B-E90C-4B00-AC6A-70B868D99FEF	TCGA-G3-AAUZ	0	0.3		A	0.6	1.4	0.8	22	3	0	0	10	3	1,2 - Portal Fibrosis	816873A6-5FA7-4083-9DD8-32B2B113B6F1			No		YES	0.9	1.1	NO	12	11	G2	No	M0	N0	T1	AAUZ	TUMOR FREE	214	150	400	NO	NO	1	NO
TCGA-DD-AAW1-01A	Severe	55	3.3	4.0	5.3	425.45.0	Nationwide Children's Hospital	TCGA-DD-AAW1-F67591	ECD782E1-2357-459A-B6C4-1518EEF70A11	TCGA-DD-AAW1	0.2	0.7		A	0.7	1.4	1.2	22	6	0	0	15	4	6 - Established Cirrhosis	09930767-9AE6-4582-A8A4-F0C5DE76E251			No		YES	0.8	1.2	NO	12	11	G2	No	M0	N0	T3	AAW1	TUMOR FREE	126	130	400	NO	NO	1.0	NO
TCGA-DD-AADV-01A	None	50	3.8	3.8	5.3	405.45.0	Nationwide Children's Hospital	TCGA-DD-AADV-F68407	1D492F56-6F7D-406E-AF09-5353D078459C	TCGA-DD-AADV	0.2	0.8		A	0.7	1.5	0.9	22	17	0	0	8	11	6 - Established Cirrhosis	473A97D1-D855-48E1-9903-D569A4C9D695			No		YES	1.0	1.0	NO	12	11	G3	Yes	M0	N0	T1	AADV	TUMOR FREE	187	130	400	NO	NO	1.0	NO
TCGA-G3-A7M8-01A		31	3.3	3.5	4.8	345.53.0	Nationwide Children's Hospital	TCGA-G3-A7M8-F65814	1CE75E8D-FE04-4CDB-884D-066042F151E6	TCGA-G3-A7M8	0	1.8		A	0.6	1.4	0.7	22	30	0	0	10	5	6 - Established Cirrhosis	D766D257-C7F1-409A-A141-F885AFDFC11C			No		YES	0.9	1.1	NO	12	9	G1	No	MX	NX	T1	A7M8	TUMOR FREE	136	150	400	NO	NO	1.1	NO
TCGA-ZS-A9CE-01A	None	79	36	44	50	384.50.0	Nationwide Children's Hospital	TCGA-ZS-A9CE-F68444	740B3E4A-10D4-452B-8930-41BAF579F2BC	TCGA-ZS-A9CE	0	5		A	44	80	78	22	18	0				0 - No Fibrosis	C466DEC3-2A70-4E84-88A0-CF4C0FA959EC			No		YES	9	12	NO	12	11	G1	Yes	MX	NX	T2	A9CE	TUMOR FREE	310	150	400	NO	NO	36.4	NO
TCGA-CC-5263-01A		35				100.78.0	Nationwide Children's Hospital	TCGA-CC-5263-F20328	4F8D0A6A-7108-4465-AFEF-511D3BF8AEEE	TCGA-CC-5263								22	9	0					EFD04710-56BF-433E-B7F2-C0539AC232BE	Scheduled Follow-up Submission		No	Hepatic Resection	YES				12	1	G1	No	M0	N0	T3	5263	TUMOR FREE				NO	NO		NO
TCGA-DD-AADC-01A		53	3.8	3.8	5.3	425.45.0	Nationwide Children's Hospital			TCGA-DD-AADC	0.2	0.7		A	0.7	1.5	0.8	22		0	0	8	36		1894833E-908A-4CD9-BE60-E92631991C0C			No		YES	1.0	1.0		12		G3	No	M0	N0	T1	AADC		212	130	400			1.2
TCGA-DD-AACJ-01A		75	3.8	3.6	5.3	425.45.0	Nationwide Children's Hospital	TCGA-DD-AACJ-F68368	27AFAA74-5C9A-4AF8-BAA6-81FBBC2252DE	TCGA-DD-AACJ	0.2	1.0		A	0.7	1.5	1.0	22	17	0	0	8	25		DB9263F1-6A4E-4C79-A409-8406955DF512			No		YES	1.0	1.0	NO	12	11	G2	No	M0	N0	T2	AACJ	WITH TUMOR	213	130	400	NO	NO	0.8	NO
TCGA-DD-AADK-01A	None	68	3.8	4.4	5.3	425.45.0	Nationwide Children's Hospital	TCGA-DD-AADK-F68397	3763CF87-1E9B-47CB-AD17-334E1998BBA8	TCGA-DD-AADK	0.2	0.5		A	0.7	1.5	1.2	22	17	0	0	8	236	6 - Established Cirrhosis	E794E64F-18CD-4848-B65E-B6B844205625			No		YES	1.0	1.0	NO	12	11	G3	No	M0	N0	T2	AADK	TUMOR FREE	197	130	400	NO	NO	1.0	NO
TCGA-XR-A8TE-01A	None	16	3.2	3.9	4.5	377.51.0	Nationwide Children's Hospital	TCGA-XR-A8TE-F72321	5624D223-57B0-4A1A-98F3-B671AE83DE88	TCGA-XR-A8TE					0.7	1.5	0.4	22	20	0	6	6	809	0 - No Fibrosis	0A60F479-85BB-4147-8867-D4AF7ABD1B3A			No		YES	1.3	1.3	NO	12	5	G1	No	MX	N0	T3	A8TE	WITH TUMOR	206000	150000	450000	NO	YES	1.0	NO
TCGA-DD-AADP-01A		45	3.8	3.7	5.3	405.45.0	Nationwide Children's Hospital	TCGA-DD-AADP-F68402	D09C9F69-44A4-4C8C-877E-7802131FBB3D	TCGA-DD-AADP	0.2	0.6		A	0.7	1.5	0.5	22	17	0	0	8	9		49D2B82B-4C87-4191-B542-CB8FF9BE6B5B			No		YES	1.0	1.0	NO	12	11	G3	No	M0	N0	T1	AADP	TUMOR FREE	102	130	400	NO	NO	1.1	NO
TCGA-HP-A5MZ-01A		78				287.61.0	Nationwide Children's Hospital	TCGA-HP-A5MZ-F64772	B83AFF23-D6A4-44AD-87A8-AE62EC624D9F	TCGA-HP-A5MZ					62	120	124	22	11	0					AC248F49-E640-4378-A753-FADB4DDAC78A			No		YES	0.9	1.1	NO	12	9	G2	No	M0	NX	T1	A5MZ	TUMOR FREE	231	150	400	NO	NO	1.0	NO
TCGA-DD-A4NE-01A	None	75	3.5	4.2	5.0	287.61.0	Nationwide Children's Hospital	TCGA-DD-A4NE-F49644	AA54969A-CF78-42D8-850A-A3F91AFDA161	TCGA-DD-A4NE	0.1	0.9	3	A	0.6	1.0	0.8	22	7	0	0	6	28	0 - No Fibrosis	81E13B2F-4194-43E8-9875-8EA2AAE4CCA5			No		YES	8.3	10.8	NO	12	10	G3	No	M0	N0	T3a	A4NE	WITH TUMOR	348	150	450	NO	NO	10.2	NO
TCGA-DD-A4NE-11A	None	75	3.5	4.2	5.0	287.61.0	Nationwide Children's Hospital	TCGA-DD-A4NE-F49644	AA54969A-CF78-42D8-850A-A3F91AFDA161	TCGA-DD-A4NE	0.1	0.9	3	A	0.6	1.0	0.8	22	7	0	0	6	28	0 - No Fibrosis	81E13B2F-4194-43E8-9875-8EA2AAE4CCA5			No		YES	8.3	10.8	NO	12	10	G3	No	M0	N0	T3a	A4NE	WITH TUMOR	348	150	450	NO	NO	10.2	NO
TCGA-DD-AADI-01A		43	3.8	3.8	5.3	425.45.0	Nationwide Children's Hospital	TCGA-DD-AADI-F68395	59272D27-FB74-4E73-AE0A-07E26D8FDE85	TCGA-DD-AADI	0.2	0.5		A	0.7	1.5	0.8	22	17	0	0	8	27		6503E826-C5C3-4ADE-8A79-95E63CA950C8			No		YES	1.0	1.0	NO	12	11	G3	No	M0	N0	T1	AADI	TUMOR FREE	141	130	400	NO	NO	1.1	NO
TCGA-ED-A4XI-01A	None	58	3.8	2.9	5.1	275.62.0	Nationwide Children's Hospital	TCGA-ED-A4XI-F49352	528AB9BE-1822-426E-8270-DC7086676CFB	TCGA-ED-A4XI	0.1	1.3			4.1	5.9	54	22	7	0	0	20	573		FE24509B-299C-440A-B3AE-0E08C9F63667			No		YES	0.3	1.3	NO	12	10	G3	No	M0	N0	T2	A4XI	TUMOR FREE	276	150	400	NO		0.9	NO
TCGA-CC-A7II-01A		54				341.53.0	Nationwide Children's Hospital	TCGA-CC-A7II-F69918	68BB2E8B-036F-4875-9D73-147044CF3AF5	TCGA-CC-A7II								22	22	0					DF345BB0-3B89-474E-9D79-5558D10032A4			No		YES			NO	12	1	G3	No	M0	N0	T3	A7II	WITH TUMOR				NO	NO		NO
TCGA-ZP-A9CZ-01A		72	3.5	4.4	5.2	399.48.0	Nationwide Children's Hospital	TCGA-ZP-A9CZ-F57754	12DFA8BD-8EB7-4676-ABC2-F1B2CF93CA73	TCGA-ZP-A9CZ	0.2	0.5	2	A				22	28	0	0	8	8	3,4 - Fibrous Speta	E2E1330B-EBE5-4D76-8929-37D591672164			No		YES	9.6	12.6	NO	12	3	G1	No	MX	NX	T1	A9CZ	TUMOR FREE				NO	NO	11.5	NO
TCGA-BC-A10T-01A		76		3.0		100.78.0	Nationwide Children's Hospital	TCGA-BC-A10T-F9882	CE05DEED-067F-44DD-B929-EA2968614815	TCGA-BC-A10T		0.7					1.2	22	1	0				1,2 - Portal Fibrosis	0913A94A-7F62-49AD-9183-FB87091B9BCB			No	R hepatic lobectomy w/ resection of L segment	YES				12	4	G1	No	MX	NX	T4	A10T	WITH TUMOR	450000	150	440	NO	NO	1.1	NO
TCGA-BC-A10T-11A		76		3.0		100.78.0	Nationwide Children's Hospital	TCGA-BC-A10T-F9882	CE05DEED-067F-44DD-B929-EA2968614815	TCGA-BC-A10T		0.7					1.2	22	1	0				1,2 - Portal Fibrosis	0913A94A-7F62-49AD-9183-FB87091B9BCB			No	R hepatic lobectomy w/ resection of L segment	YES				12	4	G1	No	MX	NX	T4	A10T	WITH TUMOR	450000	150	440	NO	NO	1.1	NO
TCGA-G3-AAV3-01A	Severe	58	3.4	4.4	4.8	384.50.0	Nationwide Children's Hospital	TCGA-G3-AAV3-F67247	5CC0815E-99C4-4815-A883-ED1FAD638E7E	TCGA-G3-AAV3	0	0.6	1	A	0.5	0.9	0.6	22	3	0	0	7	5	6 - Established Cirrhosis	951AA064-8C0F-443F-BEC1-FE7FDA4179AC			No		YES	0.9	1.1	NO	12	11	G2	No	M0	N0	T2	AAV3	TUMOR FREE	113	150	450	NO	NO	1.1	NO
TCGA-LG-A9QC-01A	Mild	48	3.5	4.7	5.0	384.50.0	Nationwide Children's Hospital	TCGA-LG-A9QC-F69223	84BC8E4F-A6B0-4B10-B7AE-7F3E96B47235	TCGA-LG-A9QC	0.2	2.8	1		0.5	1.3	0.8	22	30	0					4C95AB88-E7BF-42E7-865C-B834693A67FB			No		YES	9.4	12.2	NO	12	12	G2	No	M0	NX	T1	A9QC	TUMOR FREE	275	150	450	NO	NO	12.1	NO
TCGA-BD-A3EP-01A	Mild	75	3.4	3.8	5.0	231.65.0	Nationwide Children's Hospital	TCGA-BD-A3EP-F68680	57BB3CF4-9602-4E0D-B75A-8FB7C4E4FAD6	TCGA-BD-A3EP	0.3	0.6	0	A	0.5	1.4	1.1	22	10	0	0	20	17	1,2 - Portal Fibrosis	6328BEF7-34BE-4105-BA7E-5197436CF209			No		YES	0.8	1.2	YES	12	12	G2	No	M0	N0	T1	A3EP	TUMOR FREE	333	156	369	NO	NO	1.0	NO
TCGA-BD-A3EP-11A	Mild	75	3.4	3.8	5.0	231.65.0	Nationwide Children's Hospital	TCGA-BD-A3EP-F68680	57BB3CF4-9602-4E0D-B75A-8FB7C4E4FAD6	TCGA-BD-A3EP	0.3	0.6	0	A	0.5	1.4	1.1	22	10	0	0	20	17	1,2 - Portal Fibrosis	6328BEF7-34BE-4105-BA7E-5197436CF209			No		YES	0.8	1.2	YES	12	12	G2	No	M0	N0	T1	A3EP	TUMOR FREE	333	156	369	NO	NO	1.0	NO
TCGA-G3-AAV1-01A	Severe	51	3.3	3.2	4.8	399.48.0	Nationwide Children's Hospital	TCGA-G3-AAV1-F65936	A6E14844-331A-473A-A0C8-D0BE38686E18	TCGA-G3-AAV1	0	0.7		B	0.6	1.4	0.7	22	1	0	0	10	8	6 - Established Cirrhosis	1118AC1E-A3EA-48A6-B43B-10B32D80E485			No		YES	0.9	1.1	NO	12	10	G3	No	M0	N0	T4	AAV1	WITH TUMOR	115	150	400	NO	NO	1.2	NO
TCGA-K7-A5RF-01A		64				303.59.0	Nationwide Children's Hospital	TCGA-K7-A5RF-F64037	39C01A13-096E-49FC-9456-E201DC7B785A	TCGA-K7-A5RF								22	25	0			5		5F579D47-F114-4599-A8EE-8C0614497F64			No		YES			NO	12	8	G1	No	MX	NX	T1	A5RF	TUMOR FREE				YES	NO		NO
TCGA-K7-A5RF-11A		64				303.59.0	Nationwide Children's Hospital	TCGA-K7-A5RF-F64037	39C01A13-096E-49FC-9456-E201DC7B785A	TCGA-K7-A5RF								22	25	0			5		5F579D47-F114-4599-A8EE-8C0614497F64			No		YES			NO	12	8	G1	No	MX	NX	T1	A5RF	TUMOR FREE				YES	NO		NO
TCGA-DD-A3A3-01A	None	45				231.65.0	Nationwide Children's Hospital	TCGA-DD-A3A3-F42700	CB91DB32-A4C4-47B8-BB03-74DC8C9C9CA1	TCGA-DD-A3A3	0.1	0.9		B	0.8	1.2	1.2	22	27	0	0	6	6	0 - No Fibrosis	5DA866F3-6E17-4892-BDA9-9339E0AA64BE			No		YES	8.4	12.0	NO	12	4	G2	No	M0	N0	T1	A3A3		276	150	450			8.8
TCGA-DD-A3A3-11A	None	45				231.65.0	Nationwide Children's Hospital	TCGA-DD-A3A3-F42700	CB91DB32-A4C4-47B8-BB03-74DC8C9C9CA1	TCGA-DD-A3A3	0.1	0.9		B	0.8	1.2	1.2	22	27	0	0	6	6	0 - No Fibrosis	5DA866F3-6E17-4892-BDA9-9339E0AA64BE			No		YES	8.4	12.0	NO	12	4	G2	No	M0	N0	T1	A3A3		276	150	450			8.8
TCGA-DD-A118-01A	None	77	3.4	3.4	4.8	100.78.0	Nationwide Children's Hospital	TCGA-DD-A118-F38782	0D3A8B0E-063C-4E95-B302-6ED5A25821E1	TCGA-DD-A118	0.1	0.5		A	0.7	1.2	0.9	22	21	0	0	6	85150	0 - No Fibrosis	D39F85D5-212A-49AE-B167-F9D1C1814E57			No		YES			NO	12	12	G2	No	M0	N0	T2	A118		381	150	450	NO	NO	1.0	NO
TCGA-DD-A118-11A	None	77	3.4	3.4	4.8	100.78.0	Nationwide Children's Hospital	TCGA-DD-A118-F38782	0D3A8B0E-063C-4E95-B302-6ED5A25821E1	TCGA-DD-A118	0.1	0.5		A	0.7	1.2	0.9	22	21	0	0	6	85150	0 - No Fibrosis	D39F85D5-212A-49AE-B167-F9D1C1814E57			No		YES			NO	12	12	G2	No	M0	N0	T2	A118		381	150	450	NO	NO	1.0	NO
TCGA-ED-A5KG-01A	Severe	60	3.8	6.0	5.1	287.61.0	Nationwide Children's Hospital	TCGA-ED-A5KG-F56100	B639EE2D-31D8-4683-8CDD-4127B1DFA397	TCGA-ED-A5KG	0.1	0.4			4.1	5.8	3.9	22	27	0	0	20	3177		E2B3BD31-AFFE-419F-B6A0-F5D52B457179			No		YES	0.3	1.3	NO	12	1	G2	No	M0	N0	T2	A5KG	WITH TUMOR	147	150	400	NO	NO	0.9	NO
TCGA-CC-A9FU-01A		52				384.50.0	Nationwide Children's Hospital			TCGA-CC-A9FU								22		0					B5128C4B-92AC-4FD1-BF7F-7E4EDF8022DC			No		YES				12		G2	No	M0	N0	T3a	A9FU
TCGA-DD-AADY-01A	None	55	3.8	3.5	5.3	425.45.0	Nationwide Children's Hospital	TCGA-DD-AADY-F68409	D2180F12-72F8-4C7E-A3E5-A4FE2AB9CE29	TCGA-DD-AADY	0.2	0.8		A	0.7	1.5	0.6	22	17	0	0	8	9	6 - Established Cirrhosis	0021D0CE-DC52-44A8-8395-7C8DC49FC44E			No		YES	1.0	1.0	NO	12	11	G2	No	M0	N0	T1	AADY	TUMOR FREE	159	130	400	NO	NO	1.3	NO
TCGA-DD-AAEA-01A		65	3.8	4.5	5.3	425.45.0	Nationwide Children's Hospital	TCGA-DD-AAEA-F68421	DF940455-4932-4CBC-A571-AFC84A509901	TCGA-DD-AAEA	0.2	0.6		A	0.7	1.5	0.9	22	17	0	0	8	2	1,2 - Portal Fibrosis	C91787BE-3D57-4B45-9260-DA4BAFEE14C7			No		YES	1.0	1.0	NO	12	11	G3	Yes	M0	N0	T1	AAEA	TUMOR FREE	255	130	400	NO	NO	1.0	NO
TCGA-DD-AAW2-01A	None	69	3.3	4.0	5.2	425.45.0	Nationwide Children's Hospital	TCGA-DD-AAW2-F67592	20ABE3CC-5E57-4596-8252-CED8DA6EA6B8	TCGA-DD-AAW2	0.2	0.4	1	A	0.7	1.4	1.1	22	30	0	0	15	3	6 - Established Cirrhosis	7B3BE33D-61F1-4E90-B996-DC0CB55931F7			No		YES	0.8	1.2	NO	12	12	G2	No	M0	N0	T1	AAW2	WITH TUMOR	164	130	400		YES	1.0
TCGA-2Y-A9GZ-01A	None	82	3.5	4.5	5	405.45.0	Nationwide Children's Hospital			TCGA-2Y-A9GZ	0.2	0.7	4	A	0.8	1.5	1.1	22		0	0	7	7		CF3AD364-20EF-472C-AA4B-DB4012EF49BE			No		YES	8.3	11.5		12		G2	No	MX	NX	T2	A9GZ		318	143	382			9.9
TCGA-CC-5259-01A		60				203.73.0	Nationwide Children's Hospital	TCGA-CC-5259-F70915	772935F7-35B5-4EEC-A7E0-DCFA88F83FF9	TCGA-CC-5259								22	10	0					BB11DBF0-FAFE-494B-887F-9F1F46F4FBCD			No		YES			NO	12	3	G2	No	M0	N0	T4	5259	WITH TUMOR				NO	NO		NO
TCGA-DD-A4NV-01A	None	61	3.5	3.9	5.0	314.59.0	Nationwide Children's Hospital	TCGA-DD-A4NV-F49672	11005FB2-2123-4D31-B39F-3E1DAB367DB9	TCGA-DD-A4NV	0.1	0.5	1	A	0.8	1.3	0.8	22	7	0	0	6	3	0 - No Fibrosis	9EAF6596-3ECD-42BD-97B2-454DAA330314		morbid obesity, tobacco use	No		YES	8.4	12.0	NO	12	10	G1	No	M0	N0	T3	A4NV	TUMOR FREE	240	150	450	NO	NO	9.0	NO
TCGA-DD-A4NV-11A	None	61	3.5	3.9	5.0	314.59.0	Nationwide Children's Hospital	TCGA-DD-A4NV-F49672	11005FB2-2123-4D31-B39F-3E1DAB367DB9	TCGA-DD-A4NV	0.1	0.5	1	A	0.8	1.3	0.8	22	7	0	0	6	3	0 - No Fibrosis	9EAF6596-3ECD-42BD-97B2-454DAA330314		morbid obesity, tobacco use	No		YES	8.4	12.0	NO	12	10	G1	No	M0	N0	T3	A4NV	TUMOR FREE	240	150	450	NO	NO	9.0	NO
TCGA-DD-AADN-01A		59	3.8	3.5	5.3	425.45.0	Nationwide Children's Hospital	TCGA-DD-AADN-F68400	1423C791-0530-4FBC-A7B1-F2D1092D16F3	TCGA-DD-AADN	0.2	1.1		A	0.7	1.5	0.8	22	17	0	0	8	151367		A77DA31C-4012-4F9C-816B-91F7ED6EDB97			No		YES	1.0	1.0	NO	12	11	G4	No	MX	NX	T1	AADN	TUMOR FREE	176	130	400	NO	NO	1.1	NO
TCGA-RC-A7SK-01A	None	59	3.1	4.3	5.2	365.54.0	Nationwide Children's Hospital			TCGA-RC-A7SK	0.1	0.6		A	0.3	1.20	1	22		0	0	20	25	1,2 - Portal Fibrosis	4F1118A5-6226-425A-8CF2-26FA3CC4B3F2			No		YES	0.8	1.30		12		G3	No	M0	N0	T1	A7SK		138000	150000	400000			1
TCGA-G3-A3CK-01A	Mild	61	0.3	0.2	0.5	203.73.0	Nationwide Children's Hospital	TCGA-G3-A3CK-F40227	9A4499F6-A47E-432B-BBEB-565C5FD20B4A	TCGA-G3-A3CK	0	0.8	1	A	0.6	1.4	1.1	22	14	0	0	10	3	6 - Established Cirrhosis	27C6B94C-EF6E-4E22-B88B-43BA3AC2E2DB			No		YES	0.9	1.1	NO	12	2	G2	No	M0	N0	T1	A3CK	TUMOR FREE	143	150	400	NO	NO	1.0	NO
TCGA-DD-A73F-01A	None	77	3.5	4.6	5.0	327.54.0	Nationwide Children's Hospital	TCGA-DD-A73F-F66599	2A3085AF-9EEA-40EA-88A2-6486BD8E1740	TCGA-DD-A73F	0.1	0.5	1	A	0.6	1.1	1.0	22	21	0	0	6	283	0 - No Fibrosis	E60CF0FA-1A02-4793-A411-8E2CE818AC12			No		YES	9.5	13.8	NO	12	10	G1	No	M0	N0	T1	A73F	TUMOR FREE	243	150	450	NO	NO	10.9	NO
TCGA-DD-AACU-01A		59	3.8	4.4	5.3	425.45.0	Nationwide Children's Hospital	TCGA-DD-AACU-F68378	1CDADA23-0C16-4764-9519-936E974CB097	TCGA-DD-AACU	0.2	0.3		A	0.7	1.5	1.1	22	17	0	0	8	22		8FE7949E-197E-44A7-AD54-F9587F2DC5A1			No		YES	1.0	1.0	NO	12	11	G3	No	M0	N0	T1	AACU	TUMOR FREE	166	130	400	NO	NO	0.9	NO
TCGA-CC-5262-01A		67				100.78.0	Nationwide Children's Hospital	TCGA-CC-5262-F20334	D35836E4-6F7B-42D5-808C-68F97FD9C549	TCGA-CC-5262								22	9	0					903D5769-193C-476B-A8C1-3569E4FC17E2	Scheduled Follow-up Submission		No	Hepatic Resection	YES				12	1	G1	No	M0	N0	T4	5262	TUMOR FREE				NO	NO		NO
TCGA-2Y-A9H0-01A	None	49	3.5	2	5	399.48.0	Nationwide Children's Hospital	TCGA-2Y-A9H0-F69171	D0AC41D4-7565-41E7-8F26-896CE512B5E3	TCGA-2Y-A9H0	0.2	0.8			0.8	1.5	0.8	22	30	0	0	8	7598		7E213570-71AC-4373-9A76-91898BBE6F37			No		YES	8.3	11.5	NO	12	12	G1	No	M0	N0	T3	A9H0	TUMOR FREE	207	143	382	NO	NO	12.2	NO
TCGA-2Y-A9HA-01A	None	70	3.5	3.5	5	405.45.0	Nationwide Children's Hospital			TCGA-2Y-A9HA	0.2	0.6		A	0.8	1.5	0.8	22		0	0	7	114	3,4 - Fibrous Speta	7346C15B-2291-470F-B471-07230AB9B82F			No		YES	8.3	11.5		12		G2	No	MX	NX	T2	A9HA		153	143	382			10.6
TCGA-G3-AAV6-01A	Severe	53	3.4	3.9	5.2	384.50.0	Nationwide Children's Hospital	TCGA-G3-AAV6-F65959	C38EC073-1A6B-4191-9EFD-1CBFB2A494DF	TCGA-G3-AAV6	0	1.6		A	0.6	1.4	0.9	22	1	0	0	10	57875	0 - No Fibrosis	B0ECC1BA-F225-4C15-BF29-0266E81B74E7			No		YES	0.8	1.2	NO	12	10	G3	No	M0	N0	T3a	AAV6	WITH TUMOR	303	150	400	NO	NO	1	NO
TCGA-DD-AAE4-01A	None	49	3.8	4.0	5.3	425.45.0	Nationwide Children's Hospital	TCGA-DD-AAE4-F68414	63DA3464-3DF6-4223-BE57-45649AB79803	TCGA-DD-AAE4	0.2	0.8		A	0.7	1.5	0.5	22	17	0	0	8	7	6 - Established Cirrhosis	057F1A1D-152C-47B4-AC3E-7F88C5AB8598			No		YES	1.0	1.0	NO	12	11	G1	No	M0	N0	T1	AAE4	WITH TUMOR	113	130	400	NO	NO	1.1	NO
TCGA-DD-AADB-01A		51	3.8	4.5	5.3	425.45.0	Nationwide Children's Hospital	TCGA-DD-AADB-F68391	6083DBC5-8FAF-4F7E-A8D7-BE5052445015	TCGA-DD-AADB	0.2	1.5		A	0.7	1.5	0.8	22	17	0	0	8	419		8A6FCCEE-DB19-4A57-858C-B8EDD107A799			No		YES	1.0	1.0	NO	12	11	G4	No	M0	N0	T1	AADB	TUMOR FREE	180	130	400	NO	NO	1.0	NO
TCGA-FV-A495-01A	Mild	51	3.8	4.0	5.0	275.62.0	Nationwide Children's Hospital			TCGA-FV-A495	0.3	1.0	1		0.6	1.1	1.0	22		0	0	8	39	3,4 - Fibrous Speta	A84DB62A-5903-4D77-ACBC-D34A4D7036DA			No		YES				12		G2	No	M0	NX	T2	A495		258	140	440
TCGA-FV-A495-11A	Mild	51	3.8	4.0	5.0	275.62.0	Nationwide Children's Hospital			TCGA-FV-A495	0.3	1.0	1		0.6	1.1	1.0	22		0	0	8	39	3,4 - Fibrous Speta	A84DB62A-5903-4D77-ACBC-D34A4D7036DA			No		YES				12		G2	No	M0	NX	T2	A495		258	140	440
TCGA-DD-A1EK-01A	Mild	64	3.5	4.3	5.0	203.73.0	Nationwide Children's Hospital	TCGA-DD-A1EK-F42001	2AA7B806-A0E6-4200-BA48-E19624E72226	TCGA-DD-A1EK	0.1	0.5	1	A	0.6	1.1	0.7	22	9	0	0	6	19	0 - No Fibrosis	3DECCCFE-20E3-4EA3-B033-62F6FEC3F9E7		tobacco, birth control bills	No		YES	8.3	10.8	NO	12	4	G2	No	M1	N0	T4	A1EK	WITH TUMOR	387	150	450	YES	NO	10.3	NO
TCGA-ZP-A9D2-01A	Mild	51				399.48.0	Nationwide Children's Hospital	TCGA-ZP-A9D2-F57748	EE2F0D09-A089-4ACA-8EEE-0402B56F2003	TCGA-ZP-A9D2			1	A				22	28	0				1,2 - Portal Fibrosis	154CA870-99D9-4492-96EF-DC3476206036			No		YES			NO	12	3	G2	No	MX	NX	T2	A9D2	WITH TUMOR				NO	NO		NO
TCGA-DD-AAC8-01A	Mild	72	3.8	4.3	5.3	425.45.0	Nationwide Children's Hospital			TCGA-DD-AAC8	0.2	0.6		A	0.7	1.5	1.1	22		0	0	8	1	1,2 - Portal Fibrosis	725CC53E-008A-4E77-B242-E8B33AAE664D			No		YES	1.0	1.0		12		G3	No	M0	N0	T1	AAC8		177	130	400			0.9
TCGA-BC-A216-01A	Mild	62	3.5	3.4	5.0	131.77.0	Nationwide Children's Hospital	TCGA-BC-A216-F22055	2EEFD625-0E3C-4E5A-B391-C97608CA083C	TCGA-BC-A216	0.0	0.6	2		0.5	1.5	0.9	22	23	0	0	8	831	0 - No Fibrosis	CDD2A63A-AF46-4663-A837-39DA35EF49B2	Scheduled Follow-up Submission		No		YES				12	2	G2	No	M0	NX	T3	A216	TUMOR FREE	211000	140000	440000	NO	NO	1.4	NO
TCGA-BC-A216-11A	Mild	62	3.5	3.4	5.0	131.77.0	Nationwide Children's Hospital	TCGA-BC-A216-F22055	2EEFD625-0E3C-4E5A-B391-C97608CA083C	TCGA-BC-A216	0.0	0.6	2		0.5	1.5	0.9	22	23	0	0	8	831	0 - No Fibrosis	CDD2A63A-AF46-4663-A837-39DA35EF49B2	Scheduled Follow-up Submission		No		YES				12	2	G2	No	M0	NX	T3	A216	TUMOR FREE	211000	140000	440000	NO	NO	1.4	NO
TCGA-BC-A69H-01A	None	64	3.6	4.3	4.8	314.59.0	Nationwide Children's Hospital	TCGA-BC-A69H-F59404	9F638109-2F93-4056-8FD8-373F89A86E0C	TCGA-BC-A69H	0.0	0.4		A	0.8	1.3	0.8	22	12	0	0		103900		09E8B8BE-684F-4989-AD69-9F4CDCE87592			No		YES	9.1	12.0	NO	12	5	G3	No	M0	NX	T2	A69H	TUMOR FREE	194000	140000	440000	NO	NO	10.7	NO
TCGA-DD-AAD0-01A	Mild	73	3.8	3.4	5.3	425.45.0	Nationwide Children's Hospital	TCGA-DD-AAD0-F68383	627DD116-40F6-4F89-A4FF-BC7718D8897A	TCGA-DD-AAD0	0.2	0.8		A	0.7	1.5	0.5	22	17	0	0	8	4		B9824969-8ADC-4977-86A7-CD0CD9A2D850			No		YES	1.0	1.0	YES	12	11	G2	No	M0	N0	T1	AAD0	WITH TUMOR	86	130	400	NO	NO	1.0	NO
TCGA-BW-A5NP-01A	Mild	26				287.61.0	Nationwide Children's Hospital			TCGA-BW-A5NP								22		0			143684	3,4 - Fibrous Speta	716C6A79-6D1E-46DC-BD7D-363BDF0CB2D4			No		YES				12		G3	No	M1	N0	T2	A5NP
TCGA-ED-A82E-01A	Mild	60	3.8	4.3	5.1	365.54.0	Nationwide Children's Hospital	TCGA-ED-A82E-F65333	E6E29D52-CCA7-4BF8-8CDE-F2DBA532947D	TCGA-ED-A82E	0.1	0.4			4.1	5.8	2.8	22	22	0	0	20	4		51409D85-467A-45C7-8C8E-2AACB4533667			No		YES	0.3	1.3	NO	12	9	G2	No	M0	N0	T3a	A82E	TUMOR FREE	261	150	400	NO	NO	0.9	NO
TCGA-UB-A7MA-01A	None	62	3.4	4.0	5.0	345.53.0	Nationwide Children's Hospital	TCGA-UB-A7MA-F67133	CA20DD09-AD0F-4FEA-85F6-0BC5EBD5FE44	TCGA-UB-A7MA	0	1.2		A	0.4	0.90	0.7	22	31	0	0	8	2008	0 - No Fibrosis	95DCFA8E-9D1A-4BAB-A1E5-30D4D2C6CCBA			No		YES	0.9	1.2	NO	12	10	G2	No	M0	N0	T2b	A7MA	WITH TUMOR	600	140	450	NO	NO	0.9	NO
TCGA-CC-A8HS-01A		18				377.51.0	Nationwide Children's Hospital	TCGA-CC-A8HS-F69707	B1FC5D14-200A-4A90-A3AE-2547B31FC6B3	TCGA-CC-A8HS								22	16	0					4EC5715C-F927-468F-8CF2-C4532CA719CB			No		YES			NO	12	1	G1	No	M0	N1	T3	A8HS	WITH TUMOR				NO	NO		NO
TCGA-DD-AAD2-01A	Mild	66	3.8	3.5	5.3	425.45.0	Nationwide Children's Hospital	TCGA-DD-AAD2-F68385	67CACAF8-6D67-4EAD-A191-ED58713BBA88	TCGA-DD-AAD2	0.2	0.3		A	0.7	1.5	0.8	22	17	0	0	8	25	1,2 - Portal Fibrosis	D5DEF02E-890F-4CF4-890A-ED204B3529D1			No		YES	1.0	1.0	YES	12	11	G2	No	M0	N0	T1	AAD2	TUMOR FREE	172	130	400	NO	NO	1.0	NO
TCGA-DD-AACW-01A		43	3.8	4.0	5.3	425.45.0	Nationwide Children's Hospital	TCGA-DD-AACW-F68380	73DD7355-E20B-47C3-AD45-B10226B0C64F	TCGA-DD-AACW	0.2	0.6		A	0.7	1.5	1.0	22	17	0	0	8	1726		4DC47F53-C5DF-4D9C-868E-54C698BDD63C			No		YES	1.0	1.0	NO	12	11	G3	No	M0	N0	T1	AACW	TUMOR FREE	137	130	400	NO	NO	1.1	NO
TCGA-G3-A5SM-01A		58	3.3	3.2	4.8	303.59.0	Nationwide Children's Hospital	TCGA-G3-A5SM-F62748	2941AE94-5DE5-42B8-ADB7-2E2A7953EF27	TCGA-G3-A5SM	0	0.6		A	0.5	1.4	0.5	22	24	0	0	10	12	6 - Established Cirrhosis	3125CB4F-6BA7-473A-AD45-0F58885B79F9			No	Partial left hepatectomy	YES	0.9	1.1	NO	12	7	G3	No	M0	NX	T2	A5SM	TUMOR FREE	260	150	400	YES	NO	0.9	NO
TCGA-G3-A3CH-01A	Severe	53	0.3	0.3	0.5	231.65.0	Nationwide Children's Hospital	TCGA-G3-A3CH-F40093	70FB1925-4E06-4CD1-B9D5-A1E3001732B5	TCGA-G3-A3CH	0	0.7		A	0.6	1.4	0.9	22	12	0	0	10	41	6 - Established Cirrhosis	36CDA441-B365-4F6C-9B4F-80726AFF986B			No		YES	0.9	1.1	NO	12	2	G2	No	M0	N0	T3a	A3CH	WITH TUMOR	142	150	400	NO	NO	1.2	NO
TCGA-G3-A3CH-11A	Severe	53	0.3	0.3	0.5	231.65.0	Nationwide Children's Hospital	TCGA-G3-A3CH-F40093	70FB1925-4E06-4CD1-B9D5-A1E3001732B5	TCGA-G3-A3CH	0	0.7		A	0.6	1.4	0.9	22	12	0	0	10	41	6 - Established Cirrhosis	36CDA441-B365-4F6C-9B4F-80726AFF986B			No		YES	0.9	1.1	NO	12	2	G2	No	M0	N0	T3a	A3CH	WITH TUMOR	142	150	400	NO	NO	1.2	NO
TCGA-DD-A4NO-01A	Mild	65	3.5	4.5	5.0	303.59.0	Nationwide Children's Hospital	TCGA-DD-A4NO-F49662	DFADFE4A-2362-440D-9207-EBB9A8FF783A	TCGA-DD-A4NO	0.1	0.4		A	0.8	1.3	1.6	22	7	0	0	6	3	0 - No Fibrosis	8253A8CC-7B7D-46D4-8B45-6CA44AB6468F		Tobacco use	No		YES	8.4	12.0	NO	12	10	G1	No	M0	N0	T1	A4NO	WITH TUMOR	201	150	450	NO	NO	9.9	NO
TCGA-DD-A4NO-11A	Mild	65	3.5	4.5	5.0	303.59.0	Nationwide Children's Hospital	TCGA-DD-A4NO-F49662	DFADFE4A-2362-440D-9207-EBB9A8FF783A	TCGA-DD-A4NO	0.1	0.4		A	0.8	1.3	1.6	22	7	0	0	6	3	0 - No Fibrosis	8253A8CC-7B7D-46D4-8B45-6CA44AB6468F		Tobacco use	No		YES	8.4	12.0	NO	12	10	G1	No	M0	N0	T1	A4NO	WITH TUMOR	201	150	450	NO	NO	9.9	NO
TCGA-BC-A10Z-01A	None	62	3.5	3.1	5.0	100.78.0	Nationwide Children's Hospital	TCGA-BC-A10Z-F9962	D5A4C022-45D6-4F96-BE1E-2BD1D7DDE1AC	TCGA-BC-A10Z	0.0	0.6	1		0.7	1.1	1.2	22	4	0	0	10	779		8C004128-E347-4A9A-B975-0635F19B8DFD			No		YES				12	4	G2	No	MX	N0	T1	A10Z	TUMOR FREE	260	150	440	NO	NO	0.9	NO
TCGA-BC-A10Z-11A	None	62	3.5	3.1	5.0	100.78.0	Nationwide Children's Hospital	TCGA-BC-A10Z-F9962	D5A4C022-45D6-4F96-BE1E-2BD1D7DDE1AC	TCGA-BC-A10Z	0.0	0.6	1		0.7	1.1	1.2	22	4	0	0	10	779		8C004128-E347-4A9A-B975-0635F19B8DFD			No		YES				12	4	G2	No	MX	N0	T1	A10Z	TUMOR FREE	260	150	440	NO	NO	0.9	NO
TCGA-DD-AACM-01A	Mild	48	3.8	4.2	5.3	425.45.0	Nationwide Children's Hospital	TCGA-DD-AACM-F68371	4567DFE4-6E86-4B3F-8AB1-0B6EAFA8E29E	TCGA-DD-AACM	0.2	1.6		A	0.7	1.5	1.2	22	17	0	0	8	2	3,4 - Fibrous Speta	49F8F64F-F874-45C3-B913-00DD972384D0			No		YES	1.0	1.0	NO	12	11	G3	No	M0	N0	T2	AACM	WITH TUMOR	113	130	400	NO	NO	0.9	NO
TCGA-5R-AA1C-01A	None	57	3.2	3.0	4.6	425.45.0	Nationwide Children's Hospital	TCGA-5R-AA1C-F68309	D321735C-BA0F-4FF9-84AD-AFFEC06248AA	TCGA-5R-AA1C	0	1.8		B	0.5	1.3	1.0	22	14	0	0	15	2	1,2 - Portal Fibrosis	74127A60-2212-47FF-B331-897F92BE2A08			No		YES	11	15	NO	12	11	G2	No	M0	N0	T2	AA1C	TUMOR FREE	223000	150000	450000	NO	NO	18	NO
TCGA-GJ-A3OU-01A		59	3.5	3.2	5.0	399.48.0	Nationwide Children's Hospital	TCGA-GJ-A3OU-F70294	22B63EF5-8E96-419E-BE86-94D99EC9A976	TCGA-GJ-A3OU	0.0	0.9	1		0.6	1.4	0.6	22	27	0	0	25	8		4BCB7F70-3CFC-4B90-8687-5AC489A5A191		hepatic cirrhosis	No		YES	0.8	1.2	NO	12	3	G2	No	MX	NX	T1	A3OU		178	150	450	NO	NO	1.1	NO
TCGA-DD-A39V-01A	None	77	3.5	4.0	5.0	203.73.0	Nationwide Children's Hospital	TCGA-DD-A39V-F42707	24803DB2-042B-42C0-B197-6F8E25D57DDD	TCGA-DD-A39V			3	A	0.8	1.2	0.9	22	27	0				0 - No Fibrosis	3D4E4EFA-1A2B-4D76-ADC8-B04698BC20B5			No		YES	8.4	12.0	NO	12	4	G3	No	M0	NX	T2	A39V		193	150	450	NO	NO	11.4	YES
TCGA-DD-A39V-11A	None	77	3.5	4.0	5.0	203.73.0	Nationwide Children's Hospital	TCGA-DD-A39V-F42707	24803DB2-042B-42C0-B197-6F8E25D57DDD	TCGA-DD-A39V			3	A	0.8	1.2	0.9	22	27	0				0 - No Fibrosis	3D4E4EFA-1A2B-4D76-ADC8-B04698BC20B5			No		YES	8.4	12.0	NO	12	4	G3	No	M0	NX	T2	A39V		193	150	450	NO	NO	11.4	YES
TCGA-DD-A73D-01A	Mild	68	3.5	4.5	5.0	327.54.0	Nationwide Children's Hospital	TCGA-DD-A73D-F66596	A05916AF-AFC8-4386-AAA3-4B5E6EE35219	TCGA-DD-A73D	0.1	0.3	1	A	0.6	1.1	0.8	22	21	0	0	6	4	6 - Established Cirrhosis	51D0E0C6-F53D-4DFE-976D-A27E2100E1E7			No		YES	9.5	13.8	NO	12	10	G1	No	MX	NX	T2	A73D	WITH TUMOR	214	150	450	NO	NO	12.5	NO
TCGA-DD-AADA-01A		66	3.8	4.1	5.3	425.45.0	Nationwide Children's Hospital	TCGA-DD-AADA-F68390	77B4F506-E05D-47BF-B3EB-2E607F7CC840	TCGA-DD-AADA	0.2	0.5		A	0.7	1.5	0.6	22	17	0	0	8	8698		E16161EC-27D9-4BE5-A3D4-DC1B8F3CC9C1			No		YES	1.0	1.0	NO	12	11	G3	No	M0	N0	T1	AADA	TUMOR FREE	173	130	400	NO	NO	1.1	NO
TCGA-DD-A3A9-01A	None	64	3.5	4.0	5.0	275.62.0	Nationwide Children's Hospital	TCGA-DD-A3A9-F42709	B64DA5E3-3DC1-4F7D-B36F-B76C344C42E1	TCGA-DD-A3A9	0.1	0.3		A	0.6	0.9	0.9	22	27	0	0	6	19930	0 - No Fibrosis	673C8AB9-CC3E-479E-8FD4-9742E337D2F4		smoker	No		YES	8.4	12.0	NO	12	4	G2	No	M1	N0	T4	A3A9	WITH TUMOR	317	150	450			9.3
TCGA-DD-A3A9-11A	None	64	3.5	4.0	5.0	275.62.0	Nationwide Children's Hospital	TCGA-DD-A3A9-F42709	B64DA5E3-3DC1-4F7D-B36F-B76C344C42E1	TCGA-DD-A3A9	0.1	0.3		A	0.6	0.9	0.9	22	27	0	0	6	19930	0 - No Fibrosis	673C8AB9-CC3E-479E-8FD4-9742E337D2F4		smoker	No		YES	8.4	12.0	NO	12	4	G2	No	M1	N0	T4	A3A9	WITH TUMOR	317	150	450			9.3
TCGA-2Y-A9H2-01A	None	64	3.5	4.5	5	399.48.0	Nationwide Children's Hospital	TCGA-2Y-A9H2-F69173	6B216173-3374-4246-9636-5FAA0C0B1683	TCGA-2Y-A9H2	0.2	0.4			0.8	1.5	1.4	22	30	0	0	7	2		460D045E-F7ED-4AEE-A888-3AD07F0F5CF3			No		YES	8.3	11.5	NO	12	12	G3	No	MX	N0	T1	A9H2	TUMOR FREE	386	143	382	NO	NO	10.8	NO
TCGA-ED-A459-01A		47	3800	5200	5100	275.62.0	Nationwide Children's Hospital	TCGA-ED-A459-F45970	DFA39EE4-A425-4A78-8E06-F44E256DA704	TCGA-ED-A459	.3	1.4			.7	1.1	1.1	22	26	0	0	20	267		3AD660A7-B604-4DDD-A478-9150C65E2F0B			No		YES	.9	1.3	NO	12	7	G2	No	M0	N0	T2	A459	TUMOR FREE	200	150	400	NO	YES	.9	YES
TCGA-ZP-A9D1-01A		56				399.48.0	Nationwide Children's Hospital	TCGA-ZP-A9D1-F57746	7AFDEBEA-8140-4A0A-836F-07A6216C4B2D	TCGA-ZP-A9D1			1	A				22	28	0	0	8	8	5 - Nodular Formation and Incomplete Cirrhosis	96F342F5-F8AE-4900-A963-08AED96FDAE6			No		YES	9.6	12.6	NO	12	3	G2	Yes	MX	NX	T1	A9D1	TUMOR FREE				NO	NO	12	NO
TCGA-G3-A25X-01A	Mild	73	0.3	0.4	0.5	153.74.0	Nationwide Children's Hospital	TCGA-G3-A25X-F33634	760DCAB0-1B6D-4EB0-B802-4938BBA8157E	TCGA-G3-A25X	0.0	1.1		A	0.4	1.4	0.8	22	11	0	0	10	11	1,2 - Portal Fibrosis	DCFA3A6F-3221-493D-AEC9-C69E30CE6FA7	Scheduled Follow-up Submission		No		YES	0.9	1.1		12	7	G3	No	M0	N0	T2	A25X	TUMOR FREE	102	150	400	NO	NO	1.0	NO
TCGA-G3-A25X-11A	Mild	73	0.3	0.4	0.5	153.74.0	Nationwide Children's Hospital	TCGA-G3-A25X-F33634	760DCAB0-1B6D-4EB0-B802-4938BBA8157E	TCGA-G3-A25X	0.0	1.1		A	0.4	1.4	0.8	22	11	0	0	10	11	1,2 - Portal Fibrosis	DCFA3A6F-3221-493D-AEC9-C69E30CE6FA7	Scheduled Follow-up Submission		No		YES	0.9	1.1		12	7	G3	No	M0	N0	T2	A25X	TUMOR FREE	102	150	400	NO	NO	1.0	NO
TCGA-CC-A5UE-01A		48				303.59.0	Nationwide Children's Hospital	TCGA-CC-A5UE-F69701	CE7739A5-8E11-415D-BE22-753666A66FDC	TCGA-CC-A5UE								22	16	0					790DC62C-F345-46C3-AEE8-AC5C460B05EE			No		YES			NO	12	1	G2	No	M0	N0	T4	A5UE	WITH TUMOR				NO	NO		NO
TCGA-3K-AAZ8-01A		65				405.45.0	Nationwide Children's Hospital	TCGA-3K-AAZ8-F69330	00DE20A5-53ED-419B-945A-1460F560942C	TCGA-3K-AAZ8								22	5	0				5 - Nodular Formation and Incomplete Cirrhosis	FCED3272-24D0-44A3-AB5F-0857DEE833E1			No		YES			NO	12	1	G1	No	MX	NX	T3b	AAZ8	WITH TUMOR				NO	YES		NO
TCGA-BC-A10W-01A		50	3.5	2.8	5.0	100.78.0	Nationwide Children's Hospital	TCGA-BC-A10W-F9925	DFF9929C-73A0-48E4-BE05-674DE1169CFD	TCGA-BC-A10W	0.0	1.4	1		0.8	1.4	0.8	22	4	0			79		69A3806A-B0A4-4D15-9E64-A04C6F472959			No		YES				12	4	G3	No	MX	NX	T4	A10W	WITH TUMOR	401	150	440	NO	YES	0.9	NO
TCGA-BC-A10W-11A		50	3.5	2.8	5.0	100.78.0	Nationwide Children's Hospital	TCGA-BC-A10W-F9925	DFF9929C-73A0-48E4-BE05-674DE1169CFD	TCGA-BC-A10W	0.0	1.4	1		0.8	1.4	0.8	22	4	0			79		69A3806A-B0A4-4D15-9E64-A04C6F472959			No		YES				12	4	G3	No	MX	NX	T4	A10W	WITH TUMOR	401	150	440	NO	YES	0.9	NO
TCGA-G3-A5SI-01A	Mild	44	3.3	2.8	4.8	287.61.0	Nationwide Children's Hospital	TCGA-G3-A5SI-F59276	E0D448CC-F26E-4F31-AA6A-A4D1573B06A9	TCGA-G3-A5SI	0	0.7		A	0.6	1.4	0.4	22	7	0	0	10	9	6 - Established Cirrhosis	1F154FC1-8456-49F3-ADD7-5117821325C5			No		YES	0.9	1.1	NO	12	5	G2	No	M0	N0	T2	A5SI	WITH TUMOR	145	150	400	NO	NO	1.4	NO
TCGA-RC-A7SB-01A	None	53	3.1	4.8	5.2	365.54.0	Nationwide Children's Hospital			TCGA-RC-A7SB	0.1	3.7		B	0.3	1.20	1.1	22		0	0	20	3	0 - No Fibrosis	15975ECA-F13C-4E5F-BDF8-5178A374BE1D			No		YES	0.8	1.30		12		G2	No	M0	N0	T2	A7SB		196000	150000	400000			1
TCGA-MI-A75G-01A		63	3.5	2.3	4.9	327.54.0	Nationwide Children's Hospital	TCGA-MI-A75G-F58603	5D08E603-3352-4F32-8E91-07DEDF5051AD	TCGA-MI-A75G	0.2	1.7	1	B	0.6	1.3	0.5	22	28	0	0	9	6	6 - Established Cirrhosis	0CBF6C03-9A48-4990-B6EC-360A5207910B			No		YES			YES	12	7	G2	No	M0	N0	T2	A75G	TUMOR FREE	160	150	450	NO	NO		NO
TCGA-FV-A3R2-01A		75				231.65.0	Nationwide Children's Hospital	TCGA-FV-A3R2-F47054	64D72F30-249A-4476-B0D3-4F6E215B3872	TCGA-FV-A3R2			4					22	21	0					5EF48FA1-DBFC-4ABE-92D2-611F71967966			No		YES			NO	12	8		Yes	MX	NX	T1	A3R2	TUMOR FREE				NO	YES		NO
TCGA-FV-A3R2-11A		75				231.65.0	Nationwide Children's Hospital	TCGA-FV-A3R2-F47054	64D72F30-249A-4476-B0D3-4F6E215B3872	TCGA-FV-A3R2			4					22	21	0					5EF48FA1-DBFC-4ABE-92D2-611F71967966			No		YES			NO	12	8		Yes	MX	NX	T1	A3R2	TUMOR FREE				NO	YES		NO
TCGA-DD-A1EH-01A	None	23	3.5	4.7	5.0	100.78.0	Nationwide Children's Hospital	TCGA-DD-A1EH-F42567	343DEC20-1DC4-4B49-802D-86E849463D82	TCGA-DD-A1EH	0.1	1.0	1	B	0.8	1.3	1.0	22	24	0	0	6	94340	3,4 - Fibrous Speta	4E47D93C-9B66-4DD3-8ACA-998D5F13BBA1			No		YES	9.5	13.8	NO	12	4	G3	No	M0	N0	T3	A1EH	WITH TUMOR	212	150	450	YES	YES	10.4	NO
TCGA-DD-A1EH-11A	None	23	3.5	4.7	5.0	100.78.0	Nationwide Children's Hospital	TCGA-DD-A1EH-F42567	343DEC20-1DC4-4B49-802D-86E849463D82	TCGA-DD-A1EH	0.1	1.0	1	B	0.8	1.3	1.0	22	24	0	0	6	94340	3,4 - Fibrous Speta	4E47D93C-9B66-4DD3-8ACA-998D5F13BBA1			No		YES	9.5	13.8	NO	12	4	G3	No	M0	N0	T3	A1EH	WITH TUMOR	212	150	450	YES	YES	10.4	NO
TCGA-DD-AAE6-01A	None	59	3.8	4.4	5.3	425.45.0	Nationwide Children's Hospital	TCGA-DD-AAE6-F68416	5A7BA12C-C626-4220-AC7E-2A9911C316BB	TCGA-DD-AAE6	0.2	0.9		A	0.7	1.5	0.8	22	17	0	0	8	113	6 - Established Cirrhosis	9F320839-BD42-4DC8-ADB5-86038AF4E241			No		YES	1.0	1.0	NO	12	11	G2	No	M0	N0	T1	AAE6	WITH TUMOR	209	130	400	NO	NO	1.1	NO
TCGA-DD-AADS-01A		63	3.8	3.7	5.3	425.45.0	Nationwide Children's Hospital	TCGA-DD-AADS-F68405	7D08F65A-5C66-447E-A3AC-3A085E49C23F	TCGA-DD-AADS	0.2	0.7	1	A	0.7	1.5	0.9	22	17	0	0	8	11		94A53463-E95C-44FD-B389-DEB3186C3477			No		YES	1.0	1.0	NO	12	11	G2	No	M0	N0	T1	AADS	TUMOR FREE	120	130	400	NO	NO	1.2	NO
TCGA-BD-A2L6-01A	None	69	3.4	3.7	5.0	203.73.0	Nationwide Children's Hospital	TCGA-BD-A2L6-F34562	7100607E-DF74-4EB4-BB49-0BFE00C91360	TCGA-BD-A2L6	0.3	0.9		A	0.5	1.4	1.2	22	23	0	0	20	53	3,4 - Fibrous Speta	21387AA4-2457-4C5D-81B0-4E42466CB59E			No		YES	0.8	1.2	NO	12	8	G2	No	MX	NX	T2	A2L6	WITH TUMOR	222	156	369	NO	NO	1.0	NO
TCGA-BD-A2L6-11A	None	69	3.4	3.7	5.0	203.73.0	Nationwide Children's Hospital	TCGA-BD-A2L6-F34562	7100607E-DF74-4EB4-BB49-0BFE00C91360	TCGA-BD-A2L6	0.3	0.9		A	0.5	1.4	1.2	22	23	0	0	20	53	3,4 - Fibrous Speta	21387AA4-2457-4C5D-81B0-4E42466CB59E			No		YES	0.8	1.2	NO	12	8	G2	No	MX	NX	T2	A2L6	WITH TUMOR	222	156	369	NO	NO	1.0	NO
TCGA-DD-A4NG-01A	None	77	3.5	4.5	5.0	287.61.0	Nationwide Children's Hospital	TCGA-DD-A4NG-F49648	6BA2BBF5-A838-491F-863A-92AD1AEEC638	TCGA-DD-A4NG	0.1	0.5	1	A	0.8	1.3	0.9	22	7	0	0	6	3		586024AC-2523-4213-A094-73E0148AE584			No		YES	8.3	10.8	NO	12	10	G2	No	M0	NX	T3a	A4NG	WITH TUMOR	220	150	450	NO	NO	10.6	NO
TCGA-DD-A4NG-11A	None	77	3.5	4.5	5.0	287.61.0	Nationwide Children's Hospital	TCGA-DD-A4NG-F49648	6BA2BBF5-A838-491F-863A-92AD1AEEC638	TCGA-DD-A4NG	0.1	0.5	1	A	0.8	1.3	0.9	22	7	0	0	6	3		586024AC-2523-4213-A094-73E0148AE584			No		YES	8.3	10.8	NO	12	10	G2	No	M0	NX	T3a	A4NG	WITH TUMOR	220	150	450	NO	NO	10.6	NO
TCGA-CC-A3MB-01A		36				203.73.0	Nationwide Children's Hospital	TCGA-CC-A3MB-F70908	486DE01F-7DD3-4300-926B-A14DD98666CB	TCGA-CC-A3MB								22	10	0					6AD5F40D-11F0-4F1B-923E-CED6EFABC994			No		YES			NO	12	3	G1	No	M0	N0	T3	A3MB	WITH TUMOR				NO	NO		NO
TCGA-RC-A6M6-01A		75	3.5	2.8	4.8	327.54.0	Nationwide Children's Hospital			TCGA-RC-A6M6	0.2	2.3		B	0.8	1.3	0.8	22		0	0	44	12986		0399D53E-BA31-416F-BB0A-1DCF8A034692			No		YES	0.9	1.2		12		G3	No	M0	NX	T2	A6M6		235000	150000	400000			1.3
TCGA-FV-A3I1-01A		81				231.65.0	Nationwide Children's Hospital	TCGA-FV-A3I1-F42771	327CE090-8DE2-47AE-8134-B659AC36EA91	TCGA-FV-A3I1								22	30	0				0 - No Fibrosis	88C82879-2810-4F4E-AA6E-3ABDB2A34D22			No		YES			NO	12	4	G2	Yes	MX	N0	T2	A3I1	TUMOR FREE				NO	NO		NO
TCGA-FV-A3I1-11A		81				231.65.0	Nationwide Children's Hospital	TCGA-FV-A3I1-F42771	327CE090-8DE2-47AE-8134-B659AC36EA91	TCGA-FV-A3I1								22	30	0				0 - No Fibrosis	88C82879-2810-4F4E-AA6E-3ABDB2A34D22			No		YES			NO	12	4	G2	Yes	MX	N0	T2	A3I1	TUMOR FREE				NO	NO		NO
TCGA-DD-A73B-01A		72	3.5	3.5	5.0	327.54.0	Nationwide Children's Hospital			TCGA-DD-A73B	0.1	2.1	1	B	0.6	1.1	0.9	22		0	0	6	30	6 - Established Cirrhosis	514B1228-8978-44A4-8019-41E74A26C2A0		Gilbert's syndrome.	No		YES	0.8	1.2		12		G2	No	M0	N0	T1	A73B		88	150	450			1.1
TCGA-2Y-A9HB-01A	None	66	3.5	3.9	5	405.45.0	Nationwide Children's Hospital	TCGA-2Y-A9HB-F69098	7AD365DD-2B80-40C7-906A-04C2487C4847	TCGA-2Y-A9HB	0.2	0.6			0.8	1.5	0.8	22	29	0	0	7	21		3EC1497A-8E70-48ED-9F9D-65C21B36A95A			No		YES	8.3	11.5	YES	12	12	G2	No	MX	NX	T1	A9HB		124	143	382			11.1
TCGA-DD-A3A0-01A	None	70	3.5	3.3	5.0	203.73.0	Nationwide Children's Hospital	TCGA-DD-A3A0-F42710	21E88DB0-7327-453C-9995-A5F0485564BB	TCGA-DD-A3A0	0.1	1.4		A	0.8	1.2	2.7	22	27	0	0	6	1	0 - No Fibrosis	64DCCFA8-6616-4A11-A513-831E9468452A			No		YES	8.4	12.0	NO	12	4	G2	No	M0	NX	T1	A3A0	WITH TUMOR	138	150	450	NO	NO	13.2	NO
TCGA-DD-A3A0-11A	None	70	3.5	3.3	5.0	203.73.0	Nationwide Children's Hospital	TCGA-DD-A3A0-F42710	21E88DB0-7327-453C-9995-A5F0485564BB	TCGA-DD-A3A0	0.1	1.4		A	0.8	1.2	2.7	22	27	0	0	6	1	0 - No Fibrosis	64DCCFA8-6616-4A11-A513-831E9468452A			No		YES	8.4	12.0	NO	12	4	G2	No	M0	NX	T1	A3A0	WITH TUMOR	138	150	450	NO	NO	13.2	NO
TCGA-DD-A4NL-01A	None	46	3.5	4.4	5.0	303.59.0	Nationwide Children's Hospital	TCGA-DD-A4NL-F49656	B210A260-1AC2-47ED-A109-FBE4F7810D1B	TCGA-DD-A4NL	0.1	0.3			0.8	1.3	1.0	22	7	0	0	6	2	0 - No Fibrosis	5947153A-CAC0-4203-BD84-9FDD61E69C93		Tobacco use	No		YES			NO	12	10	G1	No	M0	N0	T1	A4NL	TUMOR FREE	266	150	450	NO	NO		NO
TCGA-DD-A4NL-11A	None	46	3.5	4.4	5.0	303.59.0	Nationwide Children's Hospital	TCGA-DD-A4NL-F49656	B210A260-1AC2-47ED-A109-FBE4F7810D1B	TCGA-DD-A4NL	0.1	0.3			0.8	1.3	1.0	22	7	0	0	6	2	0 - No Fibrosis	5947153A-CAC0-4203-BD84-9FDD61E69C93		Tobacco use	No		YES			NO	12	10	G1	No	M0	N0	T1	A4NL	TUMOR FREE	266	150	450	NO	NO		NO
TCGA-KR-A7K8-01A	None	57	3.5	3.3	4.9	341.53.0	Nationwide Children's Hospital	TCGA-KR-A7K8-F71274	D6A75463-AA7E-49EC-94EC-03993026E430	TCGA-KR-A7K8	0.2	1.9	1		0.7	1.3	1.1	22	24	0	0	8	154		AF242BA7-5AF4-442A-AF70-E847E0326959			No		YES			NO	12	3	G1	No	M0	N0	T1	A7K8	TUMOR FREE	103	150	400	NO	NO	1.3	NO
TCGA-EP-A3RK-01A		73	3.5	4.3	4.8	231.65.0	Nationwide Children's Hospital	TCGA-EP-A3RK-F40454	6DF49976-00D4-4E6D-936F-D3101F557BF7	TCGA-EP-A3RK	0.0	0.6		A				22	20	0	0		7	1,2 - Portal Fibrosis	AF69F21B-BCFB-46E8-86C6-D36ADEE047CB			No	left hepatic lobectomy	YES	0.9	1.2	NO	12	2	G2	No	MX	NX	T3a	A3RK	WITH TUMOR	234	140	415	NO	NO	1.1	NO
TCGA-EP-A3RK-11A		73	3.5	4.3	4.8	231.65.0	Nationwide Children's Hospital	TCGA-EP-A3RK-F40454	6DF49976-00D4-4E6D-936F-D3101F557BF7	TCGA-EP-A3RK	0.0	0.6		A				22	20	0	0		7	1,2 - Portal Fibrosis	AF69F21B-BCFB-46E8-86C6-D36ADEE047CB			No	left hepatic lobectomy	YES	0.9	1.2	NO	12	2	G2	No	MX	NX	T3a	A3RK	WITH TUMOR	234	140	415	NO	NO	1.1	NO
TCGA-BC-A10Y-01A	None	76	3.5	4.0	5.0	100.78.0	Nationwide Children's Hospital	TCGA-BC-A10Y-F9955	EE8054A8-D08C-4CA8-BF70-7527D15F836E	TCGA-BC-A10Y	0.0	0.5			0.9	1.4	1.0	22	4	0	0	10	10575		32BBFD9D-3113-41AA-AB6C-07B9926EE731			No		YES				12	4	G3	No	MX	NX	T4	A10Y	WITH TUMOR	239	150	440	YES	NO	1.0	NO
TCGA-BC-A10Y-11A	None	76	3.5	4.0	5.0	100.78.0	Nationwide Children's Hospital	TCGA-BC-A10Y-F9955	EE8054A8-D08C-4CA8-BF70-7527D15F836E	TCGA-BC-A10Y	0.0	0.5			0.9	1.4	1.0	22	4	0	0	10	10575		32BBFD9D-3113-41AA-AB6C-07B9926EE731			No		YES				12	4	G3	No	MX	NX	T4	A10Y	WITH TUMOR	239	150	440	YES	NO	1.0	NO
TCGA-LG-A6GG-01A	None	79	3.4	3.7	4.8	314.59.0	Nationwide Children's Hospital	TCGA-LG-A6GG-F59890	D62DCB6F-5C02-4774-A5E3-EF271BCD6EA8	TCGA-LG-A6GG	0.2	0.8		A	0.4	1.1	0.6	22	22	0					166A88A1-48BE-4253-B19A-5D68823B2349		Cryptogenic Cirrhosis	No		YES	9.4	12.2	NO	12	5	G2	Yes	M0	NX	T2	A6GG	TUMOR FREE	93	150	450	NO	NO	12.2	NO
TCGA-LG-A6GG-11A	None	79	3.4	3.7	4.8	314.59.0	Nationwide Children's Hospital	TCGA-LG-A6GG-F59890	D62DCB6F-5C02-4774-A5E3-EF271BCD6EA8	TCGA-LG-A6GG	0.2	0.8		A	0.4	1.1	0.6	22	22	0					166A88A1-48BE-4253-B19A-5D68823B2349		Cryptogenic Cirrhosis	No		YES	9.4	12.2	NO	12	5	G2	Yes	M0	NX	T2	A6GG	TUMOR FREE	93	150	450	NO	NO	12.2	NO
TCGA-KR-A7K0-01A		65	3.5	2.8	4.9	345.53.0	Nationwide Children's Hospital			TCGA-KR-A7K0	0.2	1.3			0.7	1.3	0.7	22		0	0	8	11		A24563BF-AE76-400E-BE64-04DD3B91E23C			No		YES				12		G1	Yes	M0	N0	T1	A7K0		102	150	400			1.4
TCGA-DD-A4NJ-01A	Mild	54	3.5	4.7	5.0	287.61.0	Nationwide Children's Hospital	TCGA-DD-A4NJ-F49651	AADA9289-F661-4045-BF22-309A78F40ED6	TCGA-DD-A4NJ	0.1	0.4	1	A	0.6	1.1	0.7	22	7	0	0	6	5	1,2 - Portal Fibrosis	D7317F0A-1FD3-4FC5-9ECF-16B0A1BA0603			No		YES	9.5	13.8	NO	12	10	G2	No	M0	N0	T2	A4NJ	WITH TUMOR	303	150	450	NO	NO	11.5	NO
TCGA-DD-A4NJ-11A	Mild	54	3.5	4.7	5.0	287.61.0	Nationwide Children's Hospital	TCGA-DD-A4NJ-F49651	AADA9289-F661-4045-BF22-309A78F40ED6	TCGA-DD-A4NJ	0.1	0.4	1	A	0.6	1.1	0.7	22	7	0	0	6	5	1,2 - Portal Fibrosis	D7317F0A-1FD3-4FC5-9ECF-16B0A1BA0603			No		YES	9.5	13.8	NO	12	10	G2	No	M0	N0	T2	A4NJ	WITH TUMOR	303	150	450	NO	NO	11.5	NO
TCGA-DD-AACH-01A	Mild	69	3.8	4.3	5.3	425.45.0	Nationwide Children's Hospital			TCGA-DD-AACH	0.2	1.5		A	0.7	15	1.2	22		0	0	8	7	6 - Established Cirrhosis	54E2836E-44EF-447A-88D1-AB163FDC4443			No		YES	1.0	1.0		12		G3	No	M0	N0	T2	AACH		290	130	400			0.9
TCGA-BC-A3KF-01A		66				203.73.0	Nationwide Children's Hospital	TCGA-BC-A3KF-F38204	231538B0-C3FB-4D1B-A82E-A5A7F20F174C	TCGA-BC-A3KF			2		0.6	1.0	0.8	22	11	0					B5B7BA1F-F558-4005-81D7-48099897C5EA			No		YES			YES	12	12	G2	No	M0	NX	T1	A3KF		171000	150000	440000			1.0
TCGA-CC-5260-01A		61				100.78.0	Nationwide Children's Hospital	TCGA-CC-5260-F20330	633C1A41-D9D6-454B-812F-A85A512E54E0	TCGA-CC-5260								22	9	0					42F252EA-2EB4-44DF-A320-391CAF51DAA4	Scheduled Follow-up Submission		No	Hepatic Resection	YES				12	1	G1	No	M0	N0	T4	5260	TUMOR FREE				NO	NO		NO
TCGA-2Y-A9H9-01A	None	70	3.5	4.7	5	405.45.0	Nationwide Children's Hospital	TCGA-2Y-A9H9-F69092	54F0058B-7B9D-4D76-B355-451F00869416	TCGA-2Y-A9H9	0.2	0.6	2	A	0.8	1.2	0.8	22	29	0	0	7	12		48126058-F6B2-4650-A0DA-6B038D8F468E			No		YES	8.3	11.5	NO	12	12	G2	No	MX	N0	T1	A9H9	WITH TUMOR	203	143	382			11
TCGA-WQ-AB4B-01A		62	3.5	3.3	5	425.45.0	Nationwide Children's Hospital	TCGA-WQ-AB4B-F66633	E6953DE1-6DD3-4BBE-A231-CCD1B9162E32	TCGA-WQ-AB4B	0.3	1.7		A	0.4	1.2	1.1	22	21	0	0	15	5		4CD5F137-C604-41B4-85D2-DD4DCE7AF1A8		Hepatic Encephalopathy	No		YES	0.8	1.2	NO	12	10	G2	No	M0	NX	T2	AB4B	WITH TUMOR				NO	NO	1.3	NO
TCGA-DD-AACS-01A		39	3.8	4.3	5.3	425.45.0	Nationwide Children's Hospital	TCGA-DD-AACS-F68376	DD36E59D-5E09-4B52-B472-BFB0FD9166E6	TCGA-DD-AACS	0.2	1.0		A	0.7	1.5	1.1	22	17	0	0	8	1		414751D9-BE58-47DB-8246-513978674AE5			No		YES	1.0	1.0	NO	12	11	G3	No	M0	N0	T1	AACS	TUMOR FREE	223	130	400	NO	NO	1.0	NO
TCGA-DD-A3A8-01A	None	75				231.65.0	Nationwide Children's Hospital	TCGA-DD-A3A8-F42570	B5CBCD8F-052A-42CB-9E3B-B3AE6A01008F	TCGA-DD-A3A8	0.1	1.0	3	A	0.8	1.2	0.9	22	24	0	0	6	4	0 - No Fibrosis	BCAB858D-FC00-41E0-BF26-2BA996F81245			No		YES			NO	12	4	G2	Yes	M0	N0	T2	A3A8	TUMOR FREE	251	150	450	NO	NO		NO
TCGA-DD-A3A8-11A	None	75				231.65.0	Nationwide Children's Hospital	TCGA-DD-A3A8-F42570	B5CBCD8F-052A-42CB-9E3B-B3AE6A01008F	TCGA-DD-A3A8	0.1	1.0	3	A	0.8	1.2	0.9	22	24	0	0	6	4	0 - No Fibrosis	BCAB858D-FC00-41E0-BF26-2BA996F81245			No		YES			NO	12	4	G2	Yes	M0	N0	T2	A3A8	TUMOR FREE	251	150	450	NO	NO		NO
TCGA-DD-AACL-01A		66	3.8	3.3	5.3	425.45.0	Nationwide Children's Hospital	TCGA-DD-AACL-F68370	DDC6F1BE-4920-42A4-9EAB-45DDCC991F75	TCGA-DD-AACL	0.2	0.7		A	0.7	1.5	1.0	22	17	0	0	8	1368		587A3FFE-14C2-4E02-B7F2-DF06F36DCF40			No		YES	1.0	1.0	NO	12	11	G3	No	M0	N0	T1	AACL		99	130	400	NO	NO	0.9	NO
TCGA-5C-A9VG-01A	None	58				384.50.0	Nationwide Children's Hospital	TCGA-5C-A9VG-F68936	B7C9ECB5-D0A7-4D29-BCDA-A02BEA482156	TCGA-5C-A9VG				A				22	23	0					CAAE600B-D0C5-4AFA-9750-984BD5CEDF11		Worker at steel factory	No		YES			NO	12	12	G2	No	M0	N0	T2	A9VG	TUMOR FREE				NO	NO		NO
TCGA-DD-A39W-01A		29				203.73.0	Nationwide Children's Hospital	TCGA-DD-A39W-F42705	BD24B76F-33CC-4657-B6A1-01A82DCCC156	TCGA-DD-A39W								22	8	0					B256535E-F4BC-45E9-8A55-50B573E7F904			No		YES			NO	12	5	G2	No	M0	N0	T3	A39W
TCGA-DD-A39W-11A		29				203.73.0	Nationwide Children's Hospital	TCGA-DD-A39W-F42705	BD24B76F-33CC-4657-B6A1-01A82DCCC156	TCGA-DD-A39W								22	8	0					B256535E-F4BC-45E9-8A55-50B573E7F904			No		YES			NO	12	5	G2	No	M0	N0	T3	A39W
TCGA-ED-A66Y-01A	Mild	51	3.8	6	5.1	314.59.0	Nationwide Children's Hospital	TCGA-ED-A66Y-F56839	93D0CCCE-6B24-4723-9D0A-1044968CE3FB	TCGA-ED-A66Y	0.1	1			4.1	5.9	4.4	22	24	0	0	20	12100		2CEAB8E0-F5CA-45E0-9821-57E8C18373ED			No		YES	0.3	1.3	NO	12	2	G3	No	M0	N0	T3a	A66Y		289	150	400	NO	NO	0.9	NO
TCGA-ED-A8O5-01A	Mild	59	3.8	4.2	5.1	377.51.0	Nationwide Children's Hospital	TCGA-ED-A8O5-F67146	6DA9AE33-D84C-462A-8FAB-95BD5AA152E1	TCGA-ED-A8O5	0.1	0.4			4.1	5.8	3.4	22	31	0	0	20	498		346D061C-8991-4576-9309-5C9676A5C5D0			No		YES	0.3	1.3	NO	12	10	G3	No	M0	N0	T3a	A8O5	TUMOR FREE	171	150	400	NO	NO	1.3	NO
TCGA-DD-A11A-01A	None	67				100.78.0	Nationwide Children's Hospital	TCGA-DD-A11A-F38784	B2EE0E18-7BB7-499A-8924-D97A6C24850E	TCGA-DD-A11A	0.1	3.6			0.9	1.4	1.1	22	21	0	0	6	223	0 - No Fibrosis	B3532B68-3C3A-4855-93DB-6301818F37CC		HBcAB total (+), HBsAg (-), HBcIgm Ab (-)	No		YES			YES	12	12	G3	No	M0	N0	T1	A11A		513	150	450			1.0
TCGA-DD-A11A-11A	None	67				100.78.0	Nationwide Children's Hospital	TCGA-DD-A11A-F38784	B2EE0E18-7BB7-499A-8924-D97A6C24850E	TCGA-DD-A11A	0.1	3.6			0.9	1.4	1.1	22	21	0	0	6	223	0 - No Fibrosis	B3532B68-3C3A-4855-93DB-6301818F37CC		HBcAB total (+), HBsAg (-), HBcIgm Ab (-)	No		YES			YES	12	12	G3	No	M0	N0	T1	A11A		513	150	450			1.0
TCGA-K7-A5RG-01A		66				303.59.0	Nationwide Children's Hospital	TCGA-K7-A5RG-F64039	B402E796-500F-4E51-BF97-F97CE43EF6B8	TCGA-K7-A5RG			1					22	25	0			19		8D5E0BE3-4141-427B-A49C-156F2CE9BBF2			No		YES			NO	12	8	G1	No	MX	NX	T1	A5RG	TUMOR FREE				NO	NO		NO
TCGA-K7-A5RG-11A		66				303.59.0	Nationwide Children's Hospital	TCGA-K7-A5RG-F64039	B402E796-500F-4E51-BF97-F97CE43EF6B8	TCGA-K7-A5RG			1					22	25	0			19		8D5E0BE3-4141-427B-A49C-156F2CE9BBF2			No		YES			NO	12	8	G1	No	MX	NX	T1	A5RG	TUMOR FREE				NO	NO		NO
TCGA-CC-5258-01A		48				100.78.0	Nationwide Children's Hospital	TCGA-CC-5258-F20327	4CF203F0-49DD-4F68-A2E2-57151703B3AC	TCGA-CC-5258								22	9	0					D6B91466-9B02-4349-BF2C-AC789CCC4C28	Scheduled Follow-up Submission		No	Hepatic Resection (right)	YES				12	1	G2	No	M0	N0	T2	5258	TUMOR FREE				NO	NO		NO
TCGA-G3-A5SJ-01A	Mild	59	3.3	4.1	4.8	287.61.0	Nationwide Children's Hospital	TCGA-G3-A5SJ-F62744	C9F56CA2-0397-4A20-AF57-196F2E22301A	TCGA-G3-A5SJ	0	0.5		B	0.6	1.4	1.3	22	24	0	0	10	3	6 - Established Cirrhosis	CE69887F-A329-4BAD-9D23-6AFA9F296A08			No		YES	0.9	1.1	NO	12	7	G2	No	M0	NX	T1	A5SJ	TUMOR FREE	136	150	400	NO	NO	1	NO
TCGA-2Y-A9H6-01A	None	68	3.5	4	5	405.45.0	Nationwide Children's Hospital	TCGA-2Y-A9H6-F69088	3761694C-88B1-42BD-B2B5-3FF86FC9641D	TCGA-2Y-A9H6	0.3	0.3	1		0.8	1.5	1.8	22	29	0	0	7	114		FE1E11EE-CD01-4E52-BDBB-4944E2CA42B8			No		YES	8.3	11.5	YES	12	12	G2	Yes	MX	NX	T1	A9H6		224	143	382			10.5
TCGA-ED-A7PY-01A	Mild	20				345.53.0	Nationwide Children's Hospital	TCGA-ED-A7PY-F62651	179AF171-BB74-4E36-94BD-CF78404AEBE3	TCGA-ED-A7PY	0.1	0.6			4.0	5.8	3.9	22	23	0	0	20	2		53E478B5-85B3-4BDA-A965-A6388F3722FA			No		YES	0.3	1.3	NO	12	7	G3	No	M0	NX	T2	A7PY	TUMOR FREE	282	150	400	YES	NO	0.9	NO
TCGA-DD-AADO-01A		55	3.8	4.5	5.3	425.45.0	Nationwide Children's Hospital	TCGA-DD-AADO-F68401	1D7929F0-0561-4925-828E-56F2B460CA15	TCGA-DD-AADO	0.2	0.4		A	0.7	1.5	0.6	22	17	0	0	8	176037		9353C815-E29C-4161-ABD1-9BC985C69CAA			No		YES	1.0	1.0	NO	12	11	G3	No	M0	N0	T1	AADO	TUMOR FREE	180	130	400	NO	NO	1.0	NO
TCGA-DD-AADL-01A		58	3.8	3.5	5.3	425.45.0	Nationwide Children's Hospital	TCGA-DD-AADL-F68398	BD8161ED-CF15-4F78-83CF-BD03A2D95A90	TCGA-DD-AADL	0.2	0.5	2	A	0.7	1.5	0.5	22	17	0	0	8	14		5069A7B3-F8FB-493C-BD8E-19AB1A858DC0			No		YES	1.0	1.0	NO	12	11	G4	No	M0	N0	T1	AADL	TUMOR FREE	204	130	400	NO	NO	0.9	NO
TCGA-DD-A3A6-01A	None	72	3.5	4.3	5.0	231.65.0	Nationwide Children's Hospital	TCGA-DD-A3A6-F42703	791E8328-55D8-4487-9C71-8D3B2A7C5173	TCGA-DD-A3A6	0.1	0.4		A	0.6	0.9	1.0	22	27	0				0 - No Fibrosis	63C434DD-2694-42E4-8D80-5BA4F3B0D6F9			No		YES	8.4	12.0	NO	12	4	G2	No	M0	N0	T2	A3A6	TUMOR FREE	4	0	6	NO	NO	9.3	NO
TCGA-DD-A3A6-11A	None	72	3.5	4.3	5.0	231.65.0	Nationwide Children's Hospital	TCGA-DD-A3A6-F42703	791E8328-55D8-4487-9C71-8D3B2A7C5173	TCGA-DD-A3A6	0.1	0.4		A	0.6	0.9	1.0	22	27	0				0 - No Fibrosis	63C434DD-2694-42E4-8D80-5BA4F3B0D6F9			No		YES	8.4	12.0	NO	12	4	G2	No	M0	N0	T2	A3A6	TUMOR FREE	4	0	6	NO	NO	9.3	NO
TCGA-T1-A6J8-01A		68				327.54.0	Nationwide Children's Hospital	TCGA-T1-A6J8-F68334	AEAD5B2D-FB4A-46F4-8DD3-A1B5B93B5ABD	TCGA-T1-A6J8								22	14	0					0E22DEB8-5CE9-42AB-8FBA-6CAC393A9645			No		YES			YES	12	11	G2	Yes	M0	NX	T1	A6J8
TCGA-CC-A8HT-01A		74				377.51.0	Nationwide Children's Hospital	TCGA-CC-A8HT-F69842	E4BB6675-F20C-4C0A-8D54-C9C46F8CE00C	TCGA-CC-A8HT								22	21	0					CF320DC8-F85A-41F4-B9E3-2D89AA47AA51			No		YES			NO	12	1	G2	No	M0	N0	T3	A8HT	WITH TUMOR				NO	NO		NO
TCGA-K7-A6G5-01A		66				314.59.0	Nationwide Children's Hospital	TCGA-K7-A6G5-F64040	1635B892-E129-416E-9BD0-CD25947966F8	TCGA-K7-A6G5								22	25	0					B51D70D6-53D3-462E-9C31-0F85340A2919			No		YES			NO	12	8	G2	No	MX	N0	T1	A6G5	TUMOR FREE				NO	NO		NO
TCGA-2V-A95S-01A	Severe		3.5	4.2	5.2	384.50.0	Nationwide Children's Hospital			TCGA-2V-A95S	0	1.5		A	.7	1.2	.6	22			0	8	10793	6 - Established Cirrhosis	0FEC632A-1FEA-4E48-BB3D-A89D7ADC56D1		former smoker	No		YES	2	3		12		G3	No	MX	NX	T2	A95S		107	140	370			2.0
TCGA-GJ-A6C0-01A		75				314.59.0	Nationwide Children's Hospital			TCGA-GJ-A6C0			1					22		0					23B8C417-156C-48AA-8D09-E7D49377DF6B			No	partial hepatectomy	YES				12		G2	No	MX	NX	T2	A6C0
TCGA-GJ-A6C0-11A		75				314.59.0	Nationwide Children's Hospital			TCGA-GJ-A6C0			1					22		0					23B8C417-156C-48AA-8D09-E7D49377DF6B			No	partial hepatectomy	YES				12		G2	No	MX	NX	T2	A6C0
TCGA-FV-A4ZP-01A		78				275.62.0	Nationwide Children's Hospital	TCGA-FV-A4ZP-F64063	A53A080B-0460-484F-BF29-2329F565D546	TCGA-FV-A4ZP								22	25	0			20326		A0CED448-FF96-4EE6-A7B1-42BEC226FF59			No		YES			NO	12	8	G2	Yes	M0	NX	T3	A4ZP					NO	NO		NO
TCGA-FV-A4ZP-11A		78				275.62.0	Nationwide Children's Hospital	TCGA-FV-A4ZP-F64063	A53A080B-0460-484F-BF29-2329F565D546	TCGA-FV-A4ZP								22	25	0			20326		A0CED448-FF96-4EE6-A7B1-42BEC226FF59			No		YES			NO	12	8	G2	Yes	M0	NX	T3	A4ZP					NO	NO		NO
TCGA-DD-A4NK-01A	None	80	3.5	4.1	5.0	303.59.0	Nationwide Children's Hospital	TCGA-DD-A4NK-F49654	3B07113D-0015-423D-B1AF-4700EA72F6A0	TCGA-DD-A4NK	0.1	0.5	3	A	0.7	1.2	1.1	22	7	0	0	6	3	0 - No Fibrosis	A2DBCD7C-A3CD-4F37-AEB5-71CC950EB18B			No		YES	8.4	12.0	NO	12	10	G2	No	M0	N0	T3	A4NK	WITH TUMOR	372	150	450	YES	NO	8.7	NO
TCGA-DD-A4NK-11A	None	80	3.5	4.1	5.0	303.59.0	Nationwide Children's Hospital	TCGA-DD-A4NK-F49654	3B07113D-0015-423D-B1AF-4700EA72F6A0	TCGA-DD-A4NK	0.1	0.5	3	A	0.7	1.2	1.1	22	7	0	0	6	3	0 - No Fibrosis	A2DBCD7C-A3CD-4F37-AEB5-71CC950EB18B			No		YES	8.4	12.0	NO	12	10	G2	No	M0	N0	T3	A4NK	WITH TUMOR	372	150	450	YES	NO	8.7	NO
TCGA-DD-A4NF-01A	Mild	72	3.5	4	5.0	287.61.0	Nationwide Children's Hospital	TCGA-DD-A4NF-F49646	40FF7950-AC4F-471D-8CE9-D63EEDB5C809	TCGA-DD-A4NF	0.1	0.5		A	0.8	1.3	0.9	22	7	0	0	6	6	6 - Established Cirrhosis	DC7EA7AF-90C7-456B-AD0A-68C83C4267FE			No		YES	9.5	13.8	NO	12	10	G2	No	M0	N0	T1	A4NF	TUMOR FREE	97	150	450	NO	NO	12.7	NO
TCGA-UB-A7MF-01A		56	3.5	3.6	4.8	341.53.0	Nationwide Children's Hospital			TCGA-UB-A7MF	0.2	1.1	1	A	0.7	1.2	0.9	22		0	0	8	2505	6 - Established Cirrhosis	78758CE5-433F-4B75-BA67-6C05E87F63EC			No		YES	0.9	1.2		12		G2	Yes	MX	NX	T3a	A7MF		130	140	450			1.0
TCGA-ED-A627-01A		74				314.59.0	Nationwide Children's Hospital	TCGA-ED-A627-F55716	F7B7E800-1743-4A6F-B4E5-2E87A528726B	TCGA-ED-A627								22	14	0					BFAF92C4-55D3-4C4F-B044-A95860B30117			No		YES			NO	12	1	G2	No	M0	NX	T1	A627	TUMOR FREE				NO	NO		NO
TCGA-G3-A25Z-01A	Mild	58	0.3	0.4	0.5	153.74.0	Nationwide Children's Hospital	TCGA-G3-A25Z-F33635	64ED8CB9-9D62-45AA-9560-B4850A748E6B	TCGA-G3-A25Z	0	0.9	1	A	0.6	1.4	1.1	22	11	0	0	15	44	5 - Nodular Formation and Incomplete Cirrhosis	4FF9D1EA-5ACE-4B37-B631-C2C745885ECC	Scheduled Follow-up Submission		No		YES	0.9	1.1		12	7	G2	No	M0	N0	T1	A25Z	TUMOR FREE	115	150	400	NO	NO	1.0	NO
TCGA-KR-A7K2-01A		64	3.5	3.3	4.9	345.53.0	Nationwide Children's Hospital	TCGA-KR-A7K2-F71275	839B0FCA-D9E9-4062-8159-B7BA4AD68243	TCGA-KR-A7K2	0.2	1.5			0.7	1.3	1.1	22	24	0	0	8	14		60047FEF-A09C-4E58-AA96-2B134858A90E			No	open liver resection	YES			NO	12	3	G1	No	M0	N0	T1	A7K2	TUMOR FREE	178	150	400	NO	NO	1	NO
TCGA-DD-AAE0-01A	Mild	45	3.8	4.8	5.3	425.45.0	Nationwide Children's Hospital	TCGA-DD-AAE0-F68410	30937D04-EFAD-4353-81FD-8B5180BA0187	TCGA-DD-AAE0	0.2	0.9		A	0.7	1.5	0.5	22	17	0	0	8	8751	3,4 - Fibrous Speta	BBFD0C0E-DB56-4D59-9837-907AF36FECF2			No		YES	1.0	1.0	NO	12	11	G4	No	M0	N0	T3a	AAE0	TUMOR FREE	226	130	400	NO	NO	0.9	NO
TCGA-2Y-A9GT-01A	None	51	3.5	3.7	5	399.48.0	Nationwide Children's Hospital			TCGA-2Y-A9GT	0.2	0.4	1	C	0.8	1.5	0.8	22		0		7	17		A5139FE0-BF49-49C2-8A98-35EB7B99EFA5			No		YES	8.3	11.5		12		G2	No	MX	NX	T1	A9GT		187	143	382			9.8
TCGA-DD-AAVV-01A	Mild	56	3.3	4.6	5.2	425.45.0	Nationwide Children's Hospital	TCGA-DD-AAVV-F68858	3437BB9C-1DDE-4156-8F36-C95D51454D73	TCGA-DD-AAVV	0.2	0.9		A	0	1.4	1.3	22	21	0	0	15	7	3,4 - Fibrous Speta	A5AD3182-D0B0-4080-A680-D9734A2A0504			No		YES	0.8	1.2	YES	12	12	G3	No	M0	N0	T2	AAVV	TUMOR FREE	244	130	400	NO	NO	1.1	NO
TCGA-CC-A8HU-01A		39				377.51.0	Nationwide Children's Hospital	TCGA-CC-A8HU-F69708	4806E024-8A37-42C5-A3F6-83CB186BAC46	TCGA-CC-A8HU								22	16	0					C729392D-8F4C-400D-ADD9-38EF1D7DB7F6			No		YES			NO	12	1	G3	No	M0	N0	T3	A8HU	WITH TUMOR				NO	NO		NO
TCGA-FV-A2QR-01A		75				203.73.0	Nationwide Children's Hospital	TCGA-FV-A2QR-F42770	3D08E08E-0E37-42A3-8C3E-2BA6CAC05414	TCGA-FV-A2QR			1					22	30	0					6012DDFF-3200-473A-BD7B-3C47D8A90D59		Male, IDDM for 30+years	No		YES			NO	12	4	G1	No	M0	N0	T1	A2QR	WITH TUMOR				NO	NO		NO
TCGA-FV-A2QR-11A		75				203.73.0	Nationwide Children's Hospital	TCGA-FV-A2QR-F42770	3D08E08E-0E37-42A3-8C3E-2BA6CAC05414	TCGA-FV-A2QR			1					22	30	0					6012DDFF-3200-473A-BD7B-3C47D8A90D59		Male, IDDM for 30+years	No		YES			NO	12	4	G1	No	M0	N0	T1	A2QR	WITH TUMOR				NO	NO		NO
TCGA-DD-A116-01A		68	3.5	4.1	5.0	100.78.0	Nationwide Children's Hospital	TCGA-DD-A116-F38781	01D5AC9B-C9B0-4E53-81ED-A6D15C578596	TCGA-DD-A116	0.1	1.1	0	A	0.8	1.4	1.1	22	21	0	0	6	24	3,4 - Fibrous Speta	EB8D7023-DB11-4175-8F92-0EAAE719FBC3			No		YES			NO	12	12	G3	No	M0	N0	T3	A116		157	150	450	NO	NO	1.0	YES
TCGA-DD-A116-11A		68	3.5	4.1	5.0	100.78.0	Nationwide Children's Hospital	TCGA-DD-A116-F38781	01D5AC9B-C9B0-4E53-81ED-A6D15C578596	TCGA-DD-A116	0.1	1.1	0	A	0.8	1.4	1.1	22	21	0	0	6	24	3,4 - Fibrous Speta	EB8D7023-DB11-4175-8F92-0EAAE719FBC3			No		YES			NO	12	12	G3	No	M0	N0	T3	A116		157	150	450	NO	NO	1.0	YES
TCGA-DD-A1EL-01A	Mild	23	3.5	4.4	5.0	131.77.0	Nationwide Children's Hospital	TCGA-DD-A1EL-F42229	307DC566-5815-4352-96AB-67938D531924	TCGA-DD-A1EL	0.1	0.5		A	0.8	1.3	1.0	22	15	0	0	6	5	0 - No Fibrosis	6BC23F99-BC34-4443-A66B-0826F6F95D07			No		YES	8.3	10.8	NO	12	4	G3	No	M0	N0	T2	A1EL	WITH TUMOR	153	150	450	YES	NO	10.8	NO
TCGA-DD-A1EL-11A	Mild	23	3.5	4.4	5.0	131.77.0	Nationwide Children's Hospital	TCGA-DD-A1EL-F42229	307DC566-5815-4352-96AB-67938D531924	TCGA-DD-A1EL	0.1	0.5		A	0.8	1.3	1.0	22	15	0	0	6	5	0 - No Fibrosis	6BC23F99-BC34-4443-A66B-0826F6F95D07			No		YES	8.3	10.8	NO	12	4	G3	No	M0	N0	T2	A1EL	WITH TUMOR	153	150	450	YES	NO	10.8	NO
TCGA-DD-AADJ-01A		70	3.8	4.2	5.3	425.45.0	Nationwide Children's Hospital	TCGA-DD-AADJ-F68396	2C587B55-F5B0-4F85-8476-293287824E1C	TCGA-DD-AADJ	0.2	0.6		A	0.7	1.5	0.6	22	17	0	0	8	708		53292C52-EA90-4880-9CFE-6AB52A35BFA7			No		YES	1.0	1.0	NO	12	11	G3	No	M0	N0	T1	AADJ	TUMOR FREE	203	130	400	NO	NO	1.0	NO
TCGA-BC-A5W4-01A	None	69	3.5	4.2	5.0	303.59.0	Nationwide Children's Hospital	TCGA-BC-A5W4-F57584	40257579-8EA1-49F9-A0EC-3BF236327CBF	TCGA-BC-A5W4	0.0	0.6		A	0.70	1.30		22	17	0					398C65E4-98F2-4B55-A79B-CE957E9BDE26			No		YES	9.9	13.0	NO	12	3	G3	Yes	M0	NX	T3a	A5W4	TUMOR FREE	102000	150000	440000	NO	NO	12.9	NO
TCGA-2Y-A9GY-01A	None	64	3.5	4.2	5	399.48.0	Nationwide Children's Hospital			TCGA-2Y-A9GY	0.2	0.4	2		0.8	1.5	0.6	22		0	0	7	27600		8C3B046D-EC7D-460C-A8B3-172C97784283			No		YES	8.3	11.5		12		G3	No	MX	NX	T2	A9GY		207	143	382			9.5
TCGA-XR-A8TD-01A	None	49	3.5	3.8	4.8	405.45.0	Nationwide Children's Hospital	TCGA-XR-A8TD-F72319	F83276E2-B648-4A1A-AAFC-50812CC5BB54	TCGA-XR-A8TD	0.2	0.7		A	0.7	1.5	0.5	22	20	0	6	6	188	0 - No Fibrosis	BFF62177-2882-4F02-99B4-8BE3CF6D4153			No		YES	0	1.3	NO	12	5	G3	No	M0	N0	T3	A8TD	TUMOR FREE	334000	150000	450000	NO	NO	1.1	NO
TCGA-BC-A69I-01A	None	69				314.59.0	Nationwide Children's Hospital	TCGA-BC-A69I-F59405	CECFA011-1120-4E2C-B521-CE94CFA191F7	TCGA-BC-A69I	0.0	1.2	1		0.7	1.3	1.2	22	12	0	0	10	2		BB24619E-AF8D-408C-BAFC-9A71391D5FB7			No		YES	9.9	13.0	NO	12	5	G1	No	M0	N0	T1	A69I	TUMOR FREE	171000	150000	440000	NO	NO	10.4	NO
TCGA-MR-A8JO-01A		34	3.9	4.1	5.1	377.51.0	Nationwide Children's Hospital	TCGA-MR-A8JO-F58923	3A733C3A-32ED-48D4-8AAF-C4897EF1A87C	TCGA-MR-A8JO	0.2	0.8						22	28	0			2		AC2CF4FA-9E6E-4ED6-AC1E-247D5655011C			No		YES			NO	12	4	G3	No	MX	N0	T1	A8JO	TUMOR FREE	162	150	450	NO	NO		NO
TCGA-DD-A11C-01A	None	69	3.5	3.6	5.0	100.78.0	Nationwide Children's Hospital	TCGA-DD-A11C-F38786	3C9E4CD1-2B50-40E4-A6FF-B08D0F112AA0	TCGA-DD-A11C	0.1	2.3	1	A	0.9	1.4	0.9	22	21	0	0	6	11	0 - No Fibrosis	DA3B7666-BEF9-465D-88C6-955AD72EE9C2			No		YES			YES	12	12	G3	No	M0	N0	T1	A11C	TUMOR FREE	391	150	450	NO	NO	1.0	NO
TCGA-DD-A11C-11A	None	69	3.5	3.6	5.0	100.78.0	Nationwide Children's Hospital	TCGA-DD-A11C-F38786	3C9E4CD1-2B50-40E4-A6FF-B08D0F112AA0	TCGA-DD-A11C	0.1	2.3	1	A	0.9	1.4	0.9	22	21	0	0	6	11	0 - No Fibrosis	DA3B7666-BEF9-465D-88C6-955AD72EE9C2			No		YES			YES	12	12	G3	No	M0	N0	T1	A11C	TUMOR FREE	391	150	450	NO	NO	1.0	NO
TCGA-DD-AAEE-01A	None	55	3.8	4.7	5.3	425.45.0	Nationwide Children's Hospital	TCGA-DD-AAEE-F68427	2A9EE485-30AC-497E-B631-E5EB8B8BDA3D	TCGA-DD-AAEE	0.2	0.8		A	0.7	1.5	0.9	22	17	0	0	8	3	6 - Established Cirrhosis	BECDCC68-C055-4918-A523-5AF95D09F6B1			No		YES	1.0	1.0	NO	12	11	G4	No	M0	N0	T1	AAEE	WITH TUMOR	221	130	400	NO	NO	1.0	NO
TCGA-DD-AAD8-01A	Mild	73	3.8	4.3	5.3	425.45.0	Nationwide Children's Hospital	TCGA-DD-AAD8-F68389	3AB0D44A-2EB5-4724-BB09-25A3C6A78677	TCGA-DD-AAD8	0.2	0.3		A	0.7	1.5	0.6	22	17	0	0	8	4	1,2 - Portal Fibrosis	6E8E06E7-716F-4945-8C19-59E2FC91078E			No		YES	1.0	1.0	NO	12	11	G2	No	M0	N0	T1	AAD8	TUMOR FREE	130	130	400	NO	NO	1.1	NO
TCGA-WQ-A9G7-01A		71	3.5	3.5	5	384.50.0	Nationwide Children's Hospital	TCGA-WQ-A9G7-F66632	9527E766-8635-415D-8A89-29EAB5706BAE	TCGA-WQ-A9G7	0.3	0.7			0.4	1	0.4	22	21	0					6B2377AD-A30B-4AD5-9024-91877C369989			No	Partial hepatectomy	YES	0.8	1.2	NO	12	10	G3	No	M0	NX	T3a	A9G7	TUMOR FREE	266	150	400	NO	NO	1.3	NO
TCGA-DD-AAD5-01A	Mild	54	3.8	3.7	5.3	425.45.0	Nationwide Children's Hospital	TCGA-DD-AAD5-F68387	1D542944-32E5-4A8C-B165-50F04B145853	TCGA-DD-AAD5	0.2	0.6		A	0.7	1.5	0.6	22	17	0	0	8	73	3,4 - Fibrous Speta	57DD96F8-9AA0-48E4-96B0-5A929FE23143			No		YES	1.0	1.0	NO	12	11	G3	No	M0	N0	T1	AAD5	WITH TUMOR	349	130	400	NO	NO	1.2	NO
TCGA-HP-A5N0-01A	None	90	3.5	2.6	4.8	303.59.0	Nationwide Children's Hospital	TCGA-HP-A5N0-F70727	5BF63BAF-32F5-472F-8435-8889581D9286	TCGA-HP-A5N0			3		0	0.9	0.5	22	2	0				0 - No Fibrosis	40E58611-CD92-4923-A677-E75B388E1C75			No		YES	0.9	1.2	NO	12	3		No	M0	NX	TX	A5N0	WITH TUMOR				NO	NO	1.2	NO
TCGA-DD-AAVZ-01A	None	38	3.3	3.8	5.2	425.45.0	Nationwide Children's Hospital	TCGA-DD-AAVZ-F67588	5F5B673A-177D-4A10-BF3A-27C3CA39CB11	TCGA-DD-AAVZ	0.2	1.0	1	A	0.7	1.4	1.2	22	6	0	0	15	945	6 - Established Cirrhosis	A3717BE0-51B0-4C08-B402-F62C007DA1DF			No		YES	0.8	1.2	NO	12	11	G2	No	M0	N0	T1	AAVZ	TUMOR FREE	98	130	400	NO	NO	1.2	NO
TCGA-DD-AADW-01A	None	48	3.8	4.3	4.3	405.45.0	Nationwide Children's Hospital	TCGA-DD-AADW-F68408	44153E18-60CB-4599-B0A5-CEF3F6CA083D	TCGA-DD-AADW	0.2	1.0		A	0.7	1.5	0.8	22	17	0	0	8	250	6 - Established Cirrhosis	AF56212A-8134-4133-A3E0-D7032332D4F1			No		YES	1.0	1.0	NO	12	11	G3	No	M0	N0	T1	AADW		102	130	400	NO	NO	1.0	NO
TCGA-DD-A1EI-01A	Mild	46	3.5	5.1	5.0	100.78.0	Nationwide Children's Hospital	TCGA-DD-A1EI-F42222	94B7ECA9-3FBF-41E0-B938-1DF33B9A9857	TCGA-DD-A1EI	0.1	0.7	0	B	0.8	1.3	0.9	22	15	0	0	6	24	6 - Established Cirrhosis	D37525CF-B284-45DF-B83D-C9FCAA57EC11		cirrhosis	No		YES	8.3	10.8	YES	12	4	G2	No	M0	N0	T1	A1EI		148	150	450			10.9
TCGA-DD-A1EI-11A	Mild	46	3.5	5.1	5.0	100.78.0	Nationwide Children's Hospital	TCGA-DD-A1EI-F42222	94B7ECA9-3FBF-41E0-B938-1DF33B9A9857	TCGA-DD-A1EI	0.1	0.7	0	B	0.8	1.3	0.9	22	15	0	0	6	24	6 - Established Cirrhosis	D37525CF-B284-45DF-B83D-C9FCAA57EC11		cirrhosis	No		YES	8.3	10.8	YES	12	4	G2	No	M0	N0	T1	A1EI		148	150	450			10.9
TCGA-CC-A123-01A		24				100.78.0	Nationwide Children's Hospital	TCGA-CC-A123-F70913	15697E27-B54A-4577-9D7E-EE7BFDD1C8F5	TCGA-CC-A123								22	10	0					8D1305D7-A76C-41AD-AC12-381E2542DCB4			No	Hepatic Resection	YES			NO	12	3	G1	No	M0	N0	T3	A123	WITH TUMOR				NO	NO		NO
TCGA-DD-A1EA-01A	Mild	68	3.5	3.3	5.0	100.78.0	Nationwide Children's Hospital	TCGA-DD-A1EA-F42204	D57AFF97-ACA4-4F7C-858C-BA2B10F73B53	TCGA-DD-A1EA	0.1	0.9	1	A	0.8	1.3	1.2	22	15	0	0	6	3	1,2 - Portal Fibrosis	57939CCB-E87E-4CDF-8252-3B6DDB958D29		smoking	No		YES	8.3	10.8	NO	12	4	G2	No	M0	N0	T2	A1EA		209	150	450	NO	NO	10.2	NO
TCGA-DD-A3A4-01A	None	37	3.5	3.3	5.0	231.65.0	Nationwide Children's Hospital	TCGA-DD-A3A4-F42697	0FEE4F43-5013-4734-81A8-7FFA4CBA00A5	TCGA-DD-A3A4	0.1	1.0	2	B	0.4	1.2	1.0	22	27	0				0 - No Fibrosis	F845107B-E7B2-4624-AA3A-3DDE7B77E8EB		Tobacco use	No		YES	8.4	12.0	NO	12	4	G3	No	M0	N0	T3	A3A4	WITH TUMOR	283	150	450	YES	NO	11.0	NO
TCGA-DD-A3A4-11A	None	37	3.5	3.3	5.0	231.65.0	Nationwide Children's Hospital	TCGA-DD-A3A4-F42697	0FEE4F43-5013-4734-81A8-7FFA4CBA00A5	TCGA-DD-A3A4	0.1	1.0	2	B	0.4	1.2	1.0	22	27	0				0 - No Fibrosis	F845107B-E7B2-4624-AA3A-3DDE7B77E8EB		Tobacco use	No		YES	8.4	12.0	NO	12	4	G3	No	M0	N0	T3	A3A4	WITH TUMOR	283	150	450	YES	NO	11.0	NO
TCGA-5R-AAAM-01A	Severe	65	3.2	3.0	4.6	425.45.0	Nationwide Children's Hospital			TCGA-5R-AAAM	0	0.6		A	0.5	1.3	0.7	22		0	0	15	32	6 - Established Cirrhosis	EBD6C954-E165-46D6-B1A1-57783BCD2C58			No		YES	11	15		12		G2	No	M0	N0	T2	AAAM		68000	150000	450000
TCGA-CC-A7IG-01A		47				341.53.0	Nationwide Children's Hospital	TCGA-CC-A7IG-F69702	CD45DE16-E733-4C3E-B138-FF98E3BE77F2	TCGA-CC-A7IG								22	16	0					E3A1B614-8551-4AF9-8C7A-0EFC926C71AF			No		YES			NO	12	1	G2	No	M0	N0	T2	A7IG	WITH TUMOR				NO	NO		NO
TCGA-LG-A9QD-01A	Mild	68	3.4	2.9	4.8	399.48.0	Nationwide Children's Hospital	TCGA-LG-A9QD-F69200	F9C87B9D-3A10-47F6-9D77-C6A9CD26BB6A	TCGA-LG-A9QD	0.0	0.5	3		0.7	1.5	0.9	22	30	0					BBCA1334-DBBE-429F-B887-6116E108D829			No		YES			NO	12	12	G2	No	M0	N0	T3a	A9QD	WITH TUMOR	320	150	450	NO	YES		NO
TCGA-ZS-A9CD-01A	Mild	73	36	48	50	384.50.0	Nationwide Children's Hospital			TCGA-ZS-A9CD	0	8		A	62	106	73	22		0				5 - Nodular Formation and Incomplete Cirrhosis	98BB532B-F0CF-42E1-8C5B-A586BB3EADD4			No		YES	9	12		12		G2	No	MX	NX	T2	A9CD		198	150	400			11.7
TCGA-UB-A7MC-01A	Mild	59	3.5	3.9	4.8	345.53.0	Nationwide Children's Hospital	TCGA-UB-A7MC-F67161	68D77AAC-DE4E-418A-AC16-79316AC9BCC0	TCGA-UB-A7MC	0.2	1.5		A	0.7	1.2	0.7	22	31	0	0	8	126	1,2 - Portal Fibrosis	DFDB9849-C721-451B-B679-85889148F8D1			No		YES	0.9	1.2	NO	12	10	G3	No	MX	N0	T3a	A7MC	WITH TUMOR	200	140	450	NO	NO	0.9	NO
TCGA-ED-A7PZ-01A	Mild	61	3.8	4.2	5.1	345.53.0	Nationwide Children's Hospital	TCGA-ED-A7PZ-F62652	159B662E-4A38-4712-AF7F-DF219D242D9B	TCGA-ED-A7PZ	0.1	0.9			4.0	5.8	7.0	22	30	0	0	20	2		B2C46D3C-3F85-45F5-A5CB-641102C5452D			No		YES	0.3	1.3	YES	12	9	G2	No	M0	NX	T2	A7PZ		289	150	400			0.9
TCGA-2Y-A9H8-01A		85	3.5	4.2	5	405.45.0	Nationwide Children's Hospital			TCGA-2Y-A9H8	0.2	0.3	2		0.8	1.5	0.6	22		0	0	7	234000		EDDCAD0F-975A-430E-8A5A-C844340701C9			No		YES	8.3	11.5		12		G2	No	MX	NX	T1	A9H8		255	143	382			10.3
TCGA-BC-A217-01A	None	75	3.5	4.4	5.0	131.77.0	Nationwide Children's Hospital	TCGA-BC-A217-F22059	1936F4F7-51AA-4F78-B97E-368DDF318A4A	TCGA-BC-A217	0.0	0.2			0.6	1.0	0.8	22	23	0	0	10	28	0 - No Fibrosis	D37C15B6-8B9E-4AF7-80F2-DF9DDA37094E	Scheduled Follow-up Submission		No		YES				12	2	G3	No	M0	NX	T2	A217	TUMOR FREE	243000	150000	440000	NO	NO	1.0	NO
TCGA-CC-A7IF-01A		59				341.53.0	Nationwide Children's Hospital	TCGA-CC-A7IF-F69922	4B311E67-CCB9-4D6F-9AC4-0959DC8726BF	TCGA-CC-A7IF								22	22	0					EDF7F425-0C1F-4E5F-9D9C-4C703FFFF091			No		YES			NO	12	1	G1	No	M0	N0	T3	A7IF	WITH TUMOR				NO	NO		NO
TCGA-DD-A39Z-01A		43	3.5	3.1	5.0	203.73.0	Nationwide Children's Hospital	TCGA-DD-A39Z-F42006	EB9C8429-E4C0-498D-8722-87CD7C3938B5	TCGA-DD-A39Z	0.1	1.2	1	B	0.6	0.9	0.7	22	24	0					6CB2805F-6130-4313-8319-5B3D39FD4CE9		extensive tobacco history	No		YES	8.4	12.0	NO	12	4	G2	No	M0	NX	T2	A39Z	TUMOR FREE	437	150	450			12.6
TCGA-DD-A39Z-11A		43	3.5	3.1	5.0	203.73.0	Nationwide Children's Hospital	TCGA-DD-A39Z-F42006	EB9C8429-E4C0-498D-8722-87CD7C3938B5	TCGA-DD-A39Z	0.1	1.2	1	B	0.6	0.9	0.7	22	24	0					6CB2805F-6130-4313-8319-5B3D39FD4CE9		extensive tobacco history	No		YES	8.4	12.0	NO	12	4	G2	No	M0	NX	T2	A39Z	TUMOR FREE	437	150	450			12.6
TCGA-UB-A7ME-01A	Mild	51	3.5	4.2	4.8	341.53.0	Nationwide Children's Hospital	TCGA-UB-A7ME-F67165	2FF3898B-1205-45EB-BDC9-FDF6B99416E2	TCGA-UB-A7ME	0.2	0.6		B	0.7	1.2	1.1	22	31	0	0	8	1388	1,2 - Portal Fibrosis	C2B50B27-A785-46FA-BCD1-5124345D5671			No		YES	0.9	1.2	NO	12	10	G2	No	MX	NX	T1	A7ME	TUMOR FREE	181	140	450	NO	NO	1.0	NO
TCGA-ZP-A9D4-01A	Mild	64	3.5	4.3	5.2	384.50.0	Nationwide Children's Hospital	TCGA-ZP-A9D4-F57750	843F963C-B2B8-4895-95AE-EB00092EB118	TCGA-ZP-A9D4	0.2	0.4		A	0.5	1.1	0.6	22	28	0	0	8	2	0 - No Fibrosis	C00E36C7-9BCF-4759-AEC8-9C1CE419D14F			No		YES			NO	12	3	G1	No	MX	NX	T1	A9D4	TUMOR FREE	292000	163000	369000	NO	NO		NO
TCGA-DD-A4NB-01A	Mild	25				275.62.0	Nationwide Children's Hospital	TCGA-DD-A4NB-F49641	A8BF7884-CC9B-4E55-ACBF-8D47A86462FA	TCGA-DD-A4NB	0.1	1.0	2		0.8	1.3	0.8	22	7	0	0	6	3		B55B3388-93D7-488F-A8F7-E000445C9020			No		YES	9.5	13.8	NO	12	10	G2	No	M0	N0	T1	A4NB	TUMOR FREE	296	150	450	NO	NO	13.9	NO
TCGA-DD-A4NB-11A	Mild	25				275.62.0	Nationwide Children's Hospital	TCGA-DD-A4NB-F49641	A8BF7884-CC9B-4E55-ACBF-8D47A86462FA	TCGA-DD-A4NB	0.1	1.0	2		0.8	1.3	0.8	22	7	0	0	6	3		B55B3388-93D7-488F-A8F7-E000445C9020			No		YES	9.5	13.8	NO	12	10	G2	No	M0	N0	T1	A4NB	TUMOR FREE	296	150	450	NO	NO	13.9	NO
TCGA-CC-A9FS-01A		55				384.50.0	Nationwide Children's Hospital	TCGA-CC-A9FS-F69914	E217C55F-FAAA-4F83-8F53-C7F3A4C36C68	TCGA-CC-A9FS								22	22	0					D95DA6C3-8746-4108-A455-6A815EC6C1AF			No		YES			NO	12	1	G2	No	M0	N0	T2	A9FS	WITH TUMOR				NO	NO		NO
TCGA-BC-A112-01A		80	3.5	4.1	5.0	100.78.0	Nationwide Children's Hospital	TCGA-BC-A112-F9980	C082991E-EF98-40D7-9AC1-84134B7D51BA	TCGA-BC-A112	0.0	0.3			0.7	1.3	2.1	22	4	0	0	10	233	0 - No Fibrosis	329779F9-991E-42A0-BED6-22A977E6A199			No		YES				12	4	G2	Yes	MX	NX	T3	A112	TUMOR FREE	218	150	440	NO	NO	1.1	NO
TCGA-BC-A112-11A		80	3.5	4.1	5.0	100.78.0	Nationwide Children's Hospital	TCGA-BC-A112-F9980	C082991E-EF98-40D7-9AC1-84134B7D51BA	TCGA-BC-A112	0.0	0.3			0.7	1.3	2.1	22	4	0	0	10	233	0 - No Fibrosis	329779F9-991E-42A0-BED6-22A977E6A199			No		YES				12	4	G2	Yes	MX	NX	T3	A112	TUMOR FREE	218	150	440	NO	NO	1.1	NO
TCGA-DD-AACK-01A	None	70	3.8	4.6	5.3	425.45.0	Nationwide Children's Hospital	TCGA-DD-AACK-F68369	DE4295DC-7303-4BB1-94DC-23749B83A5C4	TCGA-DD-AACK	0.2	0.9		A	0.7	1.5	1.3	22	17	0	0	8	5	6 - Established Cirrhosis	9D5F02DF-AC36-4D71-899F-CC298996A7AC			No		YES	1.0	1.0	YES	12	11	G2	No	M0	N0	T1	AACK		98	130	400			0.9
TCGA-DD-A73G-01A	None	73	3.5	3.2	5.0	327.54.0	Nationwide Children's Hospital	TCGA-DD-A73G-F66600	5494C426-A7D0-4933-BFCC-BA73F85026D4	TCGA-DD-A73G	0.1	0.5	1	A	0.7	1.2	0.7	22	21	0	0	6	2035400	0 - No Fibrosis	017AC401-981B-46F4-8D93-1D8BA1437A93			No		YES	8.4	12.0	NO	12	10	G3	No	M0	N0	T1	A73G	TUMOR FREE	460	150	450	NO	NO	11.7	NO
TCGA-DD-AAVY-01A	None	56	3.3	3.0	5.2	425.45.0	Nationwide Children's Hospital	TCGA-DD-AAVY-F67586	4B15816C-7237-4435-8053-F42FAD1DC88C	TCGA-DD-AAVY	0.2	1.0	2	A	0.7	1.4	1.2	22	6	0	0	15	11	0 - No Fibrosis	C908180D-4F7D-46A0-BB64-B47077E24600			No		YES	0.8	1.2	NO	12	11	G2	No	M0	N0	T3	AAVY	TUMOR FREE	210	130	400	NO	NO	1.0	NO
TCGA-G3-AAV7-01A	Mild	38	3.3	4	4.8	399.48.0	Nationwide Children's Hospital	TCGA-G3-AAV7-F67249	D5C36D39-DD0E-4691-A2EC-4DB0B847A268	TCGA-G3-AAV7	0	0.9		A	0.6	1.4	1.1	22	3	0	0	10	3	5 - Nodular Formation and Incomplete Cirrhosis	24C2FE01-F88A-48B3-B80E-01A77501D459			No		YES	0.9	1.1	NO	12	11	G2	No	M0	N0	T2	AAV7	TUMOR FREE	179	150	400	NO	NO	1	NO
TCGA-G3-A5SL-01A	None	70	3.1	4.2	4.7	287.61.0	Nationwide Children's Hospital	TCGA-G3-A5SL-F62747	171BE770-D995-4E6C-B3EB-C2F07D3E26E0	TCGA-G3-A5SL	0	0.8			0.6	1.4	1	22	24	0	0	10	4	0 - No Fibrosis	4D60DB82-84D8-4EA4-8170-8A1BC5552F80			No	Right Hepatectomy Cholecystectomy	YES	0.9	1.3	NO	12	7	G2	No	M0	NX	T2	A5SL	TUMOR FREE	295	150	400	NO	NO	1	NO
TCGA-CC-A7IL-01A		61				345.53.0	Nationwide Children's Hospital	TCGA-CC-A7IL-F69706	2F46E732-9FB1-4E02-97C3-99EC6D6CFDC6	TCGA-CC-A7IL								22	16	0					5494D94D-DDEA-40FF-B38C-A3F57EC8D73E			No		YES			NO	12	1	G1	No	M0	N0	T3	A7IL	WITH TUMOR				NO	NO		NO
TCGA-RC-A7S9-01A	Mild	47	3.1	4.3	5.2	345.53.0	Nationwide Children's Hospital			TCGA-RC-A7S9	0.1	0.8		A	0.3	1.20	0.7	22		0	0	20	10	6 - Established Cirrhosis	E45A40C8-2E56-407F-A54E-45D1A7912AB5			No		YES	0.8	1.30		12		G3	No	M0	N0	T1	A7S9		178000	150000	400000			1.1
TCGA-G3-A3CI-01A	Mild	71	0.3	0.4	0.5	203.73.0	Nationwide Children's Hospital	TCGA-G3-A3CI-F40231	8C0DD4DB-2878-43B4-9417-10C388F542FC	TCGA-G3-A3CI	0	0.3		A	0.6	1.4	0.9	22	14	0	0	10	2	0 - No Fibrosis	13BD28C2-4A58-4A3E-B642-1807D2A4ADD9			No		YES	0.9	1.1	YES	12	2	G2	No	M0	N0	T1	A3CI		186	150	400			1.3
TCGA-DD-AACX-01A	Mild	66	3.8	4.2	5.3	425.45.0	Nationwide Children's Hospital	TCGA-DD-AACX-F68381	67260B4F-32F4-49B9-B58F-6AC885DF67FB	TCGA-DD-AACX	0.2	0.5		A	0.7	1.5	0.8	22	17	0	0	8	3	3,4 - Fibrous Speta	0F41CB17-D63D-4DEA-A5FF-A3729D9F6EF0			No		YES	1.0	1.0	NO	12	11	G3	No	M0	N0	T2	AACX	WITH TUMOR	179	130	400	NO	NO	0.9	NO
TCGA-ED-A97K-01A	Mild	54	3.8	8	5.1	399.48.0	Nationwide Children's Hospital	TCGA-ED-A97K-F68560	E9A8575A-7B0E-48B7-97D3-980FBD644315	TCGA-ED-A97K	0.1	1.0			4.0	5.8	4.6	22	2	0	0	20	3		AB426654-2099-411A-AA6A-2DBCAA986530			No		YES	0.3	1.3	YES	12	12	G2	No	M0	N0	T3a	A97K		264	150	400			0.9
TCGA-EP-A2KC-01A		62	3.6	3.1	4.8	203.73.0	Nationwide Children's Hospital	TCGA-EP-A2KC-F17206	92057F4D-7789-45AA-8EE2-B72634A1973F	TCGA-EP-A2KC				A				22	5	0	0		43		45C62222-B179-4F95-A48E-95AF849B2D70		Liver Cirrhosis, Moderate alcohol use on weekends	No		YES	0.8	1.2		12	10	G3	No	MX	NX	T1	A2KC	TUMOR FREE	193	140	415	NO	NO	1.1	NO
TCGA-DD-A11D-01A	None	57	3.5	4.5	5.0	100.78.0	Nationwide Children's Hospital	TCGA-DD-A11D-F38787	52047B14-703B-43D5-BA06-2FA783E14E20	TCGA-DD-A11D	0.1	0.5	2	A	0.6	1.1	1.1	22	21	0	0	6	8	6 - Established Cirrhosis	3F83EE20-FBF7-4EBF-997F-4BC273051548			No		YES	0.9	1.2	NO	12	12	G2	No	M0	N0	T1	A11D	WITH TUMOR	249	150	450	NO	NO	0.9	NO
TCGA-DD-A11D-11A	None	57	3.5	4.5	5.0	100.78.0	Nationwide Children's Hospital	TCGA-DD-A11D-F38787	52047B14-703B-43D5-BA06-2FA783E14E20	TCGA-DD-A11D	0.1	0.5	2	A	0.6	1.1	1.1	22	21	0	0	6	8	6 - Established Cirrhosis	3F83EE20-FBF7-4EBF-997F-4BC273051548			No		YES	0.9	1.2	NO	12	12	G2	No	M0	N0	T1	A11D	WITH TUMOR	249	150	450	NO	NO	0.9	NO
TCGA-DD-A73C-01A	None	65	3.5	4.9	5.0	341.53.0	Nationwide Children's Hospital	TCGA-DD-A73C-F66595	3F61663B-224C-497A-92C1-A4D8C4FE8EF9	TCGA-DD-A73C	0.1	0.7	1	A	0.6	1.1	0.8	22	21	0	0	6	3	0 - No Fibrosis	6A5D82B0-105E-49CE-81D1-DFDF4A1C6BCA			No		YES	9.5	13.8	NO	12	10	G1	No	M0	N0	T3a	A73C	WITH TUMOR	247	150	450	NO	NO	11.7	NO
TCGA-EP-A12J-01A		62	3.8	4.2	5.1	100.78.0	Nationwide Children's Hospital	TCGA-EP-A12J-F18469	2E4FC593-392E-4FA5-BB29-30A02252D11D	TCGA-EP-A12J	0.2	0.4	1	B	0.7	1.3	0.8	22	17	0					4D585C54-38CA-4B9F-AC25-07B7FCBF2391	Scheduled Follow-up Submission	Sarcoidosis	No		YES				12	11	G1	No	MX	NX	T1	A12J	TUMOR FREE	187	150	400	NO	NO	1.1	NO
TCGA-EP-A12J-11A		62	3.8	4.2	5.1	100.78.0	Nationwide Children's Hospital	TCGA-EP-A12J-F18469	2E4FC593-392E-4FA5-BB29-30A02252D11D	TCGA-EP-A12J	0.2	0.4	1	B	0.7	1.3	0.8	22	17	0					4D585C54-38CA-4B9F-AC25-07B7FCBF2391	Scheduled Follow-up Submission	Sarcoidosis	No		YES				12	11	G1	No	MX	NX	T1	A12J	TUMOR FREE	187	150	400	NO	NO	1.1	NO
TCGA-DD-A4NS-01A	None	61				314.59.0	Nationwide Children's Hospital	TCGA-DD-A4NS-F49671	3FECE32A-D425-4DFA-BD49-6E67DE340C78	TCGA-DD-A4NS	0.1	0.9	2		0.7	1.2	1.1	22	7	0	0	6	2	0 - No Fibrosis	034937F1-758D-4C9E-BCF8-5EEFE9859244			No		YES	8.4	12.0	NO	12	10	G2	No	M0	N0	T1	A4NS	WITH TUMOR	270	150	450	NO	NO	8.8	NO
TCGA-DD-A4NS-11A	None	61				314.59.0	Nationwide Children's Hospital	TCGA-DD-A4NS-F49671	3FECE32A-D425-4DFA-BD49-6E67DE340C78	TCGA-DD-A4NS	0.1	0.9	2		0.7	1.2	1.1	22	7	0	0	6	2	0 - No Fibrosis	034937F1-758D-4C9E-BCF8-5EEFE9859244			No		YES	8.4	12.0	NO	12	10	G2	No	M0	N0	T1	A4NS	WITH TUMOR	270	150	450	NO	NO	8.8	NO
TCGA-BC-A110-01A		51	3.5	3.7	5.0	100.78.0	Nationwide Children's Hospital	TCGA-BC-A110-F9979	3A7218B7-6E57-4E9E-8905-C34485B9461F	TCGA-BC-A110	0.0	0.3	2		0.7	1.1	3.5	22	4	0	0	10			C1D4A1FD-2CDE-47E7-8DF1-248968FE9AAA			No		YES				12	4	G1	Yes	MX	NX	T1	A110	WITH TUMOR	288	150	440	NO	YES	0.9	NO
TCGA-BC-A110-11A		51	3.5	3.7	5.0	100.78.0	Nationwide Children's Hospital	TCGA-BC-A110-F9979	3A7218B7-6E57-4E9E-8905-C34485B9461F	TCGA-BC-A110	0.0	0.3	2		0.7	1.1	3.5	22	4	0	0	10			C1D4A1FD-2CDE-47E7-8DF1-248968FE9AAA			No		YES				12	4	G1	Yes	MX	NX	T1	A110	WITH TUMOR	288	150	440	NO	YES	0.9	NO
TCGA-BD-A3ER-01A	Mild	62	3.4	3.9	5.0	203.73.0	Nationwide Children's Hospital	TCGA-BD-A3ER-F68681	33F6553F-51F4-47A2-8C2C-613FE356F3AF	TCGA-BD-A3ER	0.3	0.7	0	A	0.5	1.4	0.9	22	10	0	0	20	5	6 - Established Cirrhosis	F773F9DE-204C-4008-841B-70557D6B6547		Alcohol Consumption	No		YES	0.8	1.2	NO	12	12	G2	Yes	MX	NX	T2	A3ER	WITH TUMOR	208	156	369	NO	NO	1.2	NO
TCGA-BD-A3ER-11A	Mild	62	3.4	3.9	5.0	203.73.0	Nationwide Children's Hospital	TCGA-BD-A3ER-F68681	33F6553F-51F4-47A2-8C2C-613FE356F3AF	TCGA-BD-A3ER	0.3	0.7	0	A	0.5	1.4	0.9	22	10	0	0	20	5	6 - Established Cirrhosis	F773F9DE-204C-4008-841B-70557D6B6547		Alcohol Consumption	No		YES	0.8	1.2	NO	12	12	G2	Yes	MX	NX	T2	A3ER	WITH TUMOR	208	156	369	NO	NO	1.2	NO
TCGA-BC-4073-01B		73				100.78.0	Nationwide Children's Hospital	TCGA-BC-4073-F6829	2CD7C266-0039-4E43-98B0-8364233C1F62	TCGA-BC-4073	0.0	0.7	3		0.7	1.3	1.5	22	21	0					CEB40D72-7C2D-47CD-BE8A-D1AEA4E80F3B			No		YES				12	12	G3	No	MX	N0	T3	4073	WITH TUMOR	253	150	440	NO	NO	1.0	NO
TCGA-DD-AAEK-01A	None	51	3.8	4.1	5.3	425.45.0	Nationwide Children's Hospital	TCGA-DD-AAEK-F68434	21288B18-1DDC-4368-867A-028AED3E53F7	TCGA-DD-AAEK	0.2	1.0		A	0.7	1.5	0.7	22	17	0	0	8	5166	6 - Established Cirrhosis	08279826-A183-4A29-AA86-BC93502C648E			No		YES	1.0	1.0	YES	12	11	G3	No	M0	N0	T2	AAEK		202	130	400	NO	NO	1.0	NO
TCGA-ED-A7XP-01A	Mild	53	3.8	6.9	5.1	365.54.0	Nationwide Children's Hospital	TCGA-ED-A7XP-F65353	AAFBABFB-C294-463D-AEDC-DA3212EB9795	TCGA-ED-A7XP	0.1	0.1			4.1	5.9	4.8	22	22	0	0	20	18		FA24ABA4-E91E-4846-BFA3-9283A4510DA9			No		YES	0.3	1.3	NO	12	9	G3	No	M0	N0	T2	A7XP	WITH TUMOR	108	150	400			1	NO
TCGA-G3-A25S-01A	Mild	64	0.3	0.4	0.5	153.74.0	Nationwide Children's Hospital	TCGA-G3-A25S-F33638	8B36BA5D-87E5-4CFD-9280-D629EE30810B	TCGA-G3-A25S	0	1.2	0	A	0.6	1.4	1.0	22	11	0	0	10	281	6 - Established Cirrhosis	D871019A-54B2-490B-8273-6F849A9CE2DB	Scheduled Follow-up Submission		No		YES	0.9	1.1		12	7	G2	No	M0	N0	T1	A25S	WITH TUMOR	313	150	400	NO	NO	1.0	NO
TCGA-G3-AAV2-01A		50	3.3	4.2	4.8	384.50.0	Nationwide Children's Hospital	TCGA-G3-AAV2-F67246	C6FA59AA-5A29-47AD-A927-95DCB3DC2246	TCGA-G3-AAV2	0	0.7		A	0.6	1.4	1	22	3	0	0	10	4	6 - Established Cirrhosis	3EBCFBB5-957F-4DD6-BAFD-F922D96041E6			No		YES	0.9	1.1	NO	12	11	G1	No	M0	N0	T1	AAV2	TUMOR FREE	110	150	400	NO	NO	1	NO
TCGA-UB-AA0U-01A	Mild	60	3.5	3.9	4.8	399.48.0	Nationwide Children's Hospital	TCGA-UB-AA0U-F67166	6C743EC2-C280-435C-B1C3-319361ADA9E7	TCGA-UB-AA0U	0.2	0.7	2	A	0.7	1.2	0.6	22	31	0	0	8	26	0 - No Fibrosis	3684E98E-72C5-4F08-ACD8-90950C49F94F			No		YES	0.9	1.2	NO	12	10	G2	No	MX	NX	T2	AA0U	TUMOR FREE	227	140	450	NO	NO	1.1	NO
TCGA-RG-A7D4-01A		69	3	3	5	345.53.0	Nationwide Children's Hospital	TCGA-RG-A7D4-F71159	ECDBEA25-F657-4FDE-9E2A-227F340245EE	TCGA-RG-A7D4	1	1	2	A	1	2	1	22	19	0	0	9	5650		66480110-9225-4ADB-A452-AF451BA2F1E3			No		YES	1	2	NO	12	3	G2	No	M0	N0	T2	A7D4	TUMOR FREE	175	150	400	NO	NO	1	NO
TCGA-DD-AAW3-01A	None	69	3.3	4.1	5.2	425.45.0	Nationwide Children's Hospital	TCGA-DD-AAW3-F67593	90D2EC6B-1B72-43EB-8AA1-D62CB19CC869	TCGA-DD-AAW3	0.2	0.6	1		0.0	1.4	1.0	22	6	0	0	15	3	0 - No Fibrosis	B7B70B8E-7E66-4D10-80BF-55A3794F2518			No		YES			NO	12	11	G2	No	M0	N0	T1	AAW3	TUMOR FREE	241	130	400	NO	NO		NO
TCGA-DD-A1EB-01A	None	72	3.5	3.7	5.0	100.78.0	Nationwide Children's Hospital	TCGA-DD-A1EB-F42225	2FF823AA-7C05-434E-B6E7-8F7462BEF223	TCGA-DD-A1EB	0.1	0.3	1	B	0.6	1.1	1.3	22	15	0	0	6	7	0 - No Fibrosis	6D50B27E-1465-428E-B48B-D8C408D8018D		smoking	No		YES	8.4	12.0	YES	12	4	G2	No	M0	N0	T1	A1EB		204	150	450	NO	NO	8.7	NO
TCGA-DD-A1EB-11A	None	72	3.5	3.7	5.0	100.78.0	Nationwide Children's Hospital	TCGA-DD-A1EB-F42225	2FF823AA-7C05-434E-B6E7-8F7462BEF223	TCGA-DD-A1EB	0.1	0.3	1	B	0.6	1.1	1.3	22	15	0	0	6	7	0 - No Fibrosis	6D50B27E-1465-428E-B48B-D8C408D8018D		smoking	No		YES	8.4	12.0	YES	12	4	G2	No	M0	N0	T1	A1EB		204	150	450	NO	NO	8.7	NO
TCGA-DD-AADU-01A	None	60	3.8	4.3	5.3	425.45.0	Nationwide Children's Hospital	TCGA-DD-AADU-F68406	4E0DAF1D-F01D-4C87-ACA6-D1EE2C3B01A2	TCGA-DD-AADU	0.2	1.8		A	0.7	1.5	0.8	22	17	0	0	8	52	3,4 - Fibrous Speta	360A7DDD-720B-401C-86A3-088C055AB417			No		YES	1.0	1.0	NO	12	11	G3	No	M0	N0	T2	AADU	TUMOR FREE	223	130	400	NO	NO	1.0	NO
TCGA-CC-A3MA-01A		61				203.73.0	Nationwide Children's Hospital	TCGA-CC-A3MA-F70907	4A6FB027-DBE2-438C-991F-8943B7FCF2DF	TCGA-CC-A3MA								22	10	0					E863EDF1-64FA-4299-98F8-DAC86327E1E3			No		YES			NO	12	3	G2	No	M0	N0	T3	A3MA	WITH TUMOR				NO	NO		NO
TCGA-DD-AADM-01A		58	3.8	4.1	5.3	425.45.0	Nationwide Children's Hospital			TCGA-DD-AADM	0.2	0.5		A	0.7	1.5	0.8	22		0	0	8	112		91B2D2E5-E134-4A6F-8FBA-70C6CDDD8EE5			No		YES	1.0	1.0		12		G3	No	M0	N0	T2	AADM		126	130	400			1.0
TCGA-FV-A2QQ-01A		80				231.65.0	Nationwide Children's Hospital	TCGA-FV-A2QQ-F57856	3936A779-EA07-4091-AEC1-C2631C512D8E	TCGA-FV-A2QQ								22	27	0					453EF2A2-D343-487D-ADB9-95DF967298BE			No		YES			NO	12	3	G2	No	MX	N0	T1	A2QQ	TUMOR FREE				NO	NO		NO
TCGA-QA-A7B7-01A	Mild	48	3.5	4.2	4.8	327.54.0	Nationwide Children's Hospital	TCGA-QA-A7B7-F65031	8E4D0410-E042-4138-97DE-E79AC66A6BC7	TCGA-QA-A7B7	0.3	1.0		A	0.7	1.2	1	22	30	0	0	8	1751	0 - No Fibrosis	B382E5E5-C2D3-4CAA-865C-4FF7882A3565			No	LIVER AND DIAPHRAGM, RIGHT LOBE, PARTIAL HEPATECTOMY	YES	10.4	13.1	NO	12	10	G2	No	MX	NX	T2	A7B7	WITH TUMOR	218	150	400	NO	NO	11.5	NO
TCGA-CC-A5UD-01A		45				303.59.0	Nationwide Children's Hospital	TCGA-CC-A5UD-F69700	1AEE3EFA-CFEF-4BFA-AE85-83A53E875056	TCGA-CC-A5UD								22	16	0					BD094F10-79DA-4EFD-90A8-E6B7614AF1F9			No		YES			NO	12	1	G2	No	M0	N0	T3	A5UD	WITH TUMOR				NO	NO		NO
TCGA-DD-AACZ-01A		63	3.8	4.5	5.3	425.45.0	Nationwide Children's Hospital			TCGA-DD-AACZ	0.2	0.4		A	0.7	1.5	0.6	22		0	0	8	25		15003256-FC7C-4662-9889-8F6777362338			No		YES	1.0	1.0		12		G4	No	M0	N0	T1	AACZ		412	130	400			1.0
TCGA-XR-A8TG-01A	Mild	58	3.5	4.3	4.8	377.51.0	Nationwide Children's Hospital	TCGA-XR-A8TG-F72325	9DAD67A4-B43D-4AA3-BC05-C2D4C30A2972	TCGA-XR-A8TG	0.2	0.5	2		0.7	1.5	0.9	22	20	0	6	6	1	6 - Established Cirrhosis	EA4C0B7A-AF4E-4DDD-B7BE-38BC56A9E949			No		YES	0	1.5	NO	12	5	G2	Yes	M0	NX	T1	A8TG	TUMOR FREE	80000	150000	450000	YES	NO	1.1	YES
TCGA-DD-A3A7-01A	Mild	67				231.65.0	Nationwide Children's Hospital	TCGA-DD-A3A7-F42004	E21AE0B6-1747-43F4-86F6-8426E00ED875	TCGA-DD-A3A7	0.1	0.8	4		0.8	1.2	1.4	22	9	0	0	6	120	0 - No Fibrosis	05921F00-EDEE-4CDB-8D5F-CFB3A25E3D55		tobacco	No		YES	8.4	12.0	NO	12	4	G3	No	M0	N0	T3b	A3A7	WITH TUMOR	562	150	450	NO	NO	10.6	NO
TCGA-DD-A3A7-11A	Mild	67				231.65.0	Nationwide Children's Hospital	TCGA-DD-A3A7-F42004	E21AE0B6-1747-43F4-86F6-8426E00ED875	TCGA-DD-A3A7	0.1	0.8	4		0.8	1.2	1.4	22	9	0	0	6	120	0 - No Fibrosis	05921F00-EDEE-4CDB-8D5F-CFB3A25E3D55		tobacco	No		YES	8.4	12.0	NO	12	4	G3	No	M0	N0	T3b	A3A7	WITH TUMOR	562	150	450	NO	NO	10.6	NO
TCGA-DD-AAD1-01A		51	3.8	4.5	5.3	425.45.0	Nationwide Children's Hospital	TCGA-DD-AAD1-F68384	EAFCD73D-C290-4CDF-9E1A-4C754C0A685F	TCGA-DD-AAD1	0.2	0.6		A	0.7	1.5	0.5	22	21	0	0	8	451		EEE2CA84-0DF8-42D5-B5EF-B37496477DFC			No		YES	1.0	1.0	NO	12	12	G4	No	M0	N0	T1	AAD1	WITH TUMOR	157	130	400	NO	NO	0.9	NO
TCGA-DD-A3A2-01A	None	76	3.5	4.2	5.0	203.73.0	Nationwide Children's Hospital	TCGA-DD-A3A2-F42706	FF40877E-FD66-43C0-908F-B1654F1D567F	TCGA-DD-A3A2	0.1	0.5		A	0.6	0.9	0.8	22	27	0				0 - No Fibrosis	EB51FA63-A9AD-486D-A7BF-9D4361C92F74			No		YES	8.4	12.0	NO	12	4	G1	No	M0	N0	T1	A3A2	TUMOR FREE	326	150	450	NO	NO	8.8	NO
TCGA-DD-A3A2-11A	None	76	3.5	4.2	5.0	203.73.0	Nationwide Children's Hospital	TCGA-DD-A3A2-F42706	FF40877E-FD66-43C0-908F-B1654F1D567F	TCGA-DD-A3A2	0.1	0.5		A	0.6	0.9	0.8	22	27	0				0 - No Fibrosis	EB51FA63-A9AD-486D-A7BF-9D4361C92F74			No		YES	8.4	12.0	NO	12	4	G1	No	M0	N0	T1	A3A2	TUMOR FREE	326	150	450	NO	NO	8.8	NO
TCGA-RC-A7SH-01A	None	42	3.1	4.1	5.2	399.48.0	Nationwide Children's Hospital			TCGA-RC-A7SH	0.1	0.5		A	0.3	1.20	0.8	22		0	0	20	2466	3,4 - Fibrous Speta	ADCCBCC5-69F4-4703-BEF5-55033C2D2030			No		YES	0.8	1.30		12		G3	No	M0	N0	T2	A7SH		225	150000	400000			1.0
TCGA-RC-A6M3-01A		24				327.54.0	Nationwide Children's Hospital			TCGA-RC-A6M3								22		0					7DEC961F-61FE-40B4-9C36-06CB1D6A8787			No		YES				12		G3	No	M0	N0	T2	A6M3
TCGA-DD-AACY-01A	Mild	61	3.8	3.1	5.3	425.45.0	Nationwide Children's Hospital	TCGA-DD-AACY-F68382	18A7024E-2E3F-4CFA-9501-2D52737859D6	TCGA-DD-AACY	0.2	1.3		A	0.7	1.5	0.6	22	17	0	0	8	290	3,4 - Fibrous Speta	EA147CE2-6887-4043-A410-7C983C229A2D			No		YES	1.0	1.0	NO	12	11	G3	No	M0	N0	T1	AACY	WITH TUMOR	114	130	400	YES	NO	1.1	NO
TCGA-CC-A7IK-01A		59				345.53.0	Nationwide Children's Hospital	TCGA-CC-A7IK-F69705	D3C543D7-0F9E-4EFC-A31F-26E043FFB067	TCGA-CC-A7IK								22	16	0					D3C9C518-0906-4A80-9B40-2D8883B40F4B			No		YES			NO	12	1	G3	No	M0	N0	T3	A7IK	WITH TUMOR				NO	NO		NO
TCGA-DD-AAE1-01A	Mild	52	3.8	4.1	5.3	425.45.0	Nationwide Children's Hospital	TCGA-DD-AAE1-F68411	D5FA22AD-EE8D-4F33-A2C5-C06C90820D8D	TCGA-DD-AAE1	0.2	0.4		A	0.7	1.5	0.8	22	17	0	0	8	2693	6 - Established Cirrhosis	6B12DA8F-5CEF-422F-A11A-035C5DE58DA3			No		YES	1.0	1.0	NO	12	11	G3	No	M0	N0	T1	AAE1	TUMOR FREE	102	130	400	NO	NO	0.9	NO
TCGA-5C-AAPD-01A	None	61				405.45.0	Nationwide Children's Hospital	TCGA-5C-AAPD-F68938	11AFD471-1D53-4782-86E2-D911E42E9AB7	TCGA-5C-AAPD				A				22	23	0					DD565D81-0230-4946-B68B-E31957282B88			No		YES			NO	12	12	G1	No	M0	N0	T2	AAPD	TUMOR FREE				NO	NO		NO
TCGA-DD-AAVP-01A	Severe	48	3.3	4.3	5.0	425.45.0	Nationwide Children's Hospital	TCGA-DD-AAVP-F67571	327361EE-AD1A-4ECC-8819-78FD8943F5C7	TCGA-DD-AAVP	0.2	1.1	1	A	0.7	1.4	1.2	22	6	0	0	15	2	6 - Established Cirrhosis	0A411644-69AA-42C0-AEE2-A06F047D6461			No		YES	0.8	1.2	NO	12	11	G1	No	M0	N0	T1	AAVP	TUMOR FREE	189	130	400	YES	NO	1	NO
TCGA-ED-A7PX-01A	None	48				365.54.0	Nationwide Children's Hospital	TCGA-ED-A7PX-F62650	3F42CEC0-C66C-475C-B9B6-81F1AFD1086C	TCGA-ED-A7PX	0.1	0.9			4.1	5.8	17.0	22	30	0	0	20	24		4F560FA9-E039-40DB-9352-CA84A7756B53			No		YES			YES	12	9	G3	No	M0	NX	T2	A7PX		239	150	400
TCGA-DD-AAD6-01A		66	3.8	2.7	5.3	425.45.0	Nationwide Children's Hospital	TCGA-DD-AAD6-F68388	FCA52C9E-5B84-4B29-A2D7-23CCCB1D9C93	TCGA-DD-AAD6	0.2	0.6		A	0.7	1.5	1.1	22	17	0					FCFC3801-0EB9-4E56-8707-FA1A8A63F286			No		YES	1.0	1.0	NO	12	11	G3	No	M0	N0	T3a	AAD6	TUMOR FREE	185	130	400	NO	NO	1.0	NO
TCGA-BC-A10X-01A	None	52	3.5	3.6	5.0	100.78.0	Nationwide Children's Hospital	TCGA-BC-A10X-F9946	0CAC7B8C-D9DF-4D55-BBF7-7DCAF435FB86	TCGA-BC-A10X	0.0	0.3	2		0.7	1.1	0.7	22	4	0			264		110DBAD2-5D19-41FB-9F3B-1B4F08658AD4			No		YES				12	4	G2	No	MX	N0	T3a	A10X	TUMOR FREE	602	150	440	NO	NO	1.0	NO
TCGA-BC-A10X-11A	None	52	3.5	3.6	5.0	100.78.0	Nationwide Children's Hospital	TCGA-BC-A10X-F9946	0CAC7B8C-D9DF-4D55-BBF7-7DCAF435FB86	TCGA-BC-A10X	0.0	0.3	2		0.7	1.1	0.7	22	4	0			264		110DBAD2-5D19-41FB-9F3B-1B4F08658AD4			No		YES				12	4	G2	No	MX	N0	T3a	A10X	TUMOR FREE	602	150	440	NO	NO	1.0	NO
TCGA-CC-A1HT-01A		50				100.78.0	Nationwide Children's Hospital	TCGA-CC-A1HT-F20333	101473A4-4DDF-43E1-9FDA-1393FC24E2A2	TCGA-CC-A1HT								22	9	0					50F27E0C-86D8-48AB-91B3-538ECB3C0B4A	Scheduled Follow-up Submission		No	Hepatic Resection	YES				12	1	G3	No	M0	N0	T3	A1HT	TUMOR FREE				NO	NO		NO
TCGA-DD-AACI-01A	Mild	69	3.8	3.6	5.3	425.45.0	Nationwide Children's Hospital	TCGA-DD-AACI-F68367	9FF3066C-E605-445F-ADE2-3C0E8A050511	TCGA-DD-AACI	0.2	0.5		A	0.7	1.5	1.0	22	17	0	0	8	1	5 - Nodular Formation and Incomplete Cirrhosis	430FFBE0-EC41-4661-95EA-9705F69BC0E0			No		YES	1.0	1.0	NO	12	11	G3	No	M0	N0	T2	AACI	WITH TUMOR	106	130	400	NO	NO	1.0	NO
TCGA-BC-4072-01B		74	3.5	4.4	5.0	131.77.0	Nationwide Children's Hospital	TCGA-BC-4072-F6875	470EA447-F596-4924-A26A-5406CE179E7E	TCGA-BC-4072	0	.5	7		.7	1.1	1	22	20	0					BD215289-FB5D-4BB3-B6C0-ACECB2546046			No		YES				12	12	G3	No	M0	N0	T3	4072	WITH TUMOR	268	150	440	NO	NO	1	NO
TCGA-YA-A8S7-01A	Mild	68	3.5	2.1	5.0	384.50.0	Nationwide Children's Hospital			TCGA-YA-A8S7	0.2	3.8			0.60	1.3	0.7	22		0		8	56		D9DA66B8-ADDD-4DA3-92D4-4EA579763B1B			No	Right Hepatectomy	YES	0.9	1.2		12		G3	No	MX	N0	T3a	A8S7							1.2
TCGA-BW-A5NQ-01A		63				287.61.0	Nationwide Children's Hospital			TCGA-BW-A5NQ								22		0				6 - Established Cirrhosis	D6CEF88B-617C-4B25-97FD-FDD1031D85EC		cirrhosis	No		YES				12		G3	Yes	MX	NX	T1	A5NQ
TCGA-DD-AAC9-01A	Mild	51	3.8	4.2	5.3	425.45.0	Nationwide Children's Hospital	TCGA-DD-AAC9-F68363	A93BA789-B037-4720-8C46-03AC21261F27	TCGA-DD-AAC9	0.2	0.7		A	0.7	1.5	1.3	22	17	0	0	8	5	6 - Established Cirrhosis	000AA05C-2DBE-48F0-9D57-D8E21F6D34FD			No		YES	1.0	1.0	YES	12	11	G2	No	M0	N0	T1	AAC9		149	130	400			0.9
TCGA-DD-A119-01A	None	40	3.5	3.9	5.0	100.78.0	Nationwide Children's Hospital	TCGA-DD-A119-F38783	135F37D9-7890-4633-A645-875906BC10CA	TCGA-DD-A119	0.1	1.6	2	A	0.9	1.4	1.3	22	21	0	0	6	1836	0 - No Fibrosis	6908AC09-D8DF-48C8-B709-ED50469172FE			No		YES			NO	12	12	G3	No	M1	N0	T3a	A119		572	150	450			1.0
TCGA-DD-A119-11A	None	40	3.5	3.9	5.0	100.78.0	Nationwide Children's Hospital	TCGA-DD-A119-F38783	135F37D9-7890-4633-A645-875906BC10CA	TCGA-DD-A119	0.1	1.6	2	A	0.9	1.4	1.3	22	21	0	0	6	1836	0 - No Fibrosis	6908AC09-D8DF-48C8-B709-ED50469172FE			No		YES			NO	12	12	G3	No	M1	N0	T3a	A119		572	150	450			1.0
TCGA-XR-A8TC-01A	Mild	43	3.5	3.9	4.8	377.51.0	Nationwide Children's Hospital	TCGA-XR-A8TC-F72317	13D95172-1742-45F3-A508-E1A05C213FB5	TCGA-XR-A8TC	0.2	0.2		A	0.7	1.5	0.7	22	20	0	6	6	47	6 - Established Cirrhosis	B5D05E42-C871-4259-BE81-9FB62B1C42B7			Yes		YES	1.3	1.3	NO	12	5	G2	Yes	MX	NX	T1	A8TC	WITH TUMOR	318000	150000	450000	YES	NO	1.0	NO
TCGA-DD-AADG-01A	Mild	70	3.8	4.2	5.3	425.45.0	Nationwide Children's Hospital	TCGA-DD-AADG-F68394	D08A9A86-D952-4585-9825-58A863D8075B	TCGA-DD-AADG	0.2	0.9		A	0.7	1.5	1.0	22	17	0	0	8	2256	3,4 - Fibrous Speta	E979AF26-6F49-46AF-ACB1-527085EB95A7			No		YES	1.0	1.0	NO	12	11	G3	No	M0	N0	T3a	AADG	TUMOR FREE	170	130	400	NO	NO	1.0	NO
TCGA-G3-A7M9-01A	None	70	3.3	3.3	4.8	365.54.0	Nationwide Children's Hospital	TCGA-G3-A7M9-F65815	00DEB904-1BCC-4B92-9B37-B8B7455AA86F	TCGA-G3-A7M9	0	0.4		A	0.6	1.4	1	22	30	0	0	10	22868	6 - Established Cirrhosis	83577FCE-DA93-49B6-BB02-8006A0B77D8A			No		YES	0.9	1.1	NO	12	9	G2	Yes	MX	NX	T3b	A7M9		187	150	400	NO	NO	1.1	NO
TCGA-CC-A9FW-01A		68				384.50.0	Nationwide Children's Hospital	TCGA-CC-A9FW-F69912	D43EA494-E75D-497A-80EF-1EEBC67128BE	TCGA-CC-A9FW								22	22	0					43C272DF-60F4-4049-A736-30039C9CDE44			No		YES			NO	12	1	G2	No	M0	N0	T3	A9FW	WITH TUMOR				NO	NO		NO
TCGA-DD-AADR-01A	Mild	58	3.8	4.4	5.3	425.45.0	Nationwide Children's Hospital	TCGA-DD-AADR-F68404	C4B8CFD0-F32A-46CD-B0C1-96EF0AB38C26	TCGA-DD-AADR	0.2	0.9		A	0.7	1.5	1.0	22	17	0	0	8	3	6 - Established Cirrhosis	A7218276-D07D-485A-B188-E41A70CD3BBD			No		YES	1.0	1.0	NO	12	11	G3	No	M0	N0	T1	AADR	TUMOR FREE	75	130	400	NO	NO	1.1	NO
TCGA-EP-A26S-01A	Mild	70	3.8	3.5	5.1	153.74.0	Nationwide Children's Hospital	TCGA-EP-A26S-F19566	1081B2A6-E407-492D-A9F6-287A664CD238	TCGA-EP-A26S	0.2	0.4						22	14	0	0			0 - No Fibrosis	5FF3425D-E5B9-47AB-8530-06CBE45AF614	Scheduled Follow-up Submission		No		YES	9.5	12.5		12	12	G2	No	MX	N0	T1	A26S	TUMOR FREE	234	140	415	NO	NO	12.9	NO
TCGA-EP-A26S-11A	Mild	70	3.8	3.5	5.1	153.74.0	Nationwide Children's Hospital	TCGA-EP-A26S-F19566	1081B2A6-E407-492D-A9F6-287A664CD238	TCGA-EP-A26S	0.2	0.4						22	14	0	0			0 - No Fibrosis	5FF3425D-E5B9-47AB-8530-06CBE45AF614	Scheduled Follow-up Submission		No		YES	9.5	12.5		12	12	G2	No	MX	N0	T1	A26S	TUMOR FREE	234	140	415	NO	NO	12.9	NO
[truncated: 69 more columns]
